# Supplementary material for: Unveiling the Latent Reactivity of Cp* Ligands (C5Me5–) toward Carbon Nucleophiles on an Iridium Complex
Source: Inorg Chem. 2023 Apr 3;62(15):5961–71. doi: 10.1021/acs.inorgchem.2c04381 (PMC10114086; doi:10.1021/acs.inorgchem.2c04381)
Supplement: Supplementary file 2 — ic2c04381_si_002.xyz [file ic2c04381_si_002.xyz]

5
CH4 E(pbe1pbe) = -40.462573
H       -0.112920000      0.030823000     -1.086077000
C        0.000074000      0.000006000      0.000039000
H        1.059880000      0.061520000      0.257861000
H       -0.532996000      0.843311000      0.445390000
H       -0.414409000     -0.935690000      0.382595000

103
Complex_1 E(pbe1pbe) = -2539.288878
Ir      -1.634737000     -0.790989000     -0.282721000
Cl      -0.599018000     -1.840232000      1.611963000
P        0.540512000     -0.227306000     -0.860434000
C       -2.321882000     -1.405896000     -2.234183000
C       -2.398214000     -2.485391000     -1.260628000
C       -3.445777000     -2.144267000     -0.301146000
C       -3.917485000     -0.854627000     -0.621566000
C       -3.178697000     -0.354791000     -1.779524000
C       -1.631173000     -1.473686000     -3.547482000
H       -2.299000000     -1.986039000     -4.251421000
H       -0.705473000     -2.049907000     -3.504012000
H       -1.421464000     -0.483668000     -3.953725000
C       -1.747778000     -3.817306000     -1.365839000
H       -1.540540000     -4.231584000     -0.377197000
H       -0.811904000     -3.768074000     -1.924256000
H       -2.419971000     -4.506827000     -1.891837000
C       -3.896777000     -3.031070000      0.802990000
H       -4.518717000     -2.495067000      1.522221000
H       -3.040394000     -3.453096000      1.336371000
H       -4.485227000     -3.861423000      0.395710000
C       -5.013165000     -0.117511000      0.055630000
H       -5.946933000     -0.305157000     -0.489570000
H       -4.835580000      0.958490000      0.047645000
H       -5.154057000     -0.444989000      1.086764000
C       -3.462918000      0.916358000     -2.497501000
H       -2.599357000      1.243696000     -3.081288000
H       -3.721012000      1.715499000     -1.800883000
H       -4.305356000      0.779384000     -3.186808000
C        1.404773000     -1.759587000     -1.315933000
H        0.793741000     -2.218165000     -2.097395000
H        1.444177000     -2.432686000     -0.460838000
H        2.404091000     -1.578286000     -1.711249000
C        0.690893000      0.770426000     -2.380198000
H        1.635423000      1.314325000     -2.405249000
H       -0.135704000      1.476081000     -2.447436000
H        0.656668000      0.093594000     -3.236801000
C        1.405696000      0.657913000      0.504889000
C        2.739264000      0.388303000      0.889694000
C        3.282588000      1.057530000      1.991758000
H        4.308097000      0.838034000      2.271543000
C        2.549053000      1.991555000      2.704420000
H        2.987373000      2.502440000      3.556405000
C        1.258157000      2.291116000      2.295747000
H        0.695119000      3.061719000      2.810119000
C        0.668809000      1.640886000      1.208827000
C        3.674156000     -0.532180000      0.173018000
C        3.890501000     -1.836954000      0.659760000
C        4.795602000     -2.659445000     -0.014541000
H        4.967139000     -3.671060000      0.341768000
C        5.473747000     -2.206969000     -1.139257000
H        6.168255000     -2.863644000     -1.656373000
C        5.273543000     -0.909601000     -1.595825000
H        5.823147000     -0.558494000     -2.464246000
C        4.384701000     -0.049415000     -0.945905000
C        3.170738000     -2.353477000      1.892739000
H        2.280527000     -1.732920000      2.042784000
C        4.060619000     -2.215655000      3.131619000
H        4.974851000     -2.809691000      3.019146000
H        3.533313000     -2.571632000      4.023505000
H        4.355980000     -1.177377000      3.306497000
C        2.698446000     -3.800976000      1.754752000
H        2.109979000     -3.959830000      0.845753000
H        2.068350000     -4.067296000      2.609334000
H        3.538106000     -4.504268000      1.737389000
C        4.248574000      1.389626000     -1.411252000
H        3.272117000      1.758847000     -1.076135000
C        4.313831000      1.548333000     -2.929535000
H        5.321288000      1.358630000     -3.313958000
H        4.051170000      2.573759000     -3.211044000
H        3.628641000      0.867385000     -3.445370000
C        5.311444000      2.264825000     -0.740316000
H        5.228900000      2.228436000      0.349838000
H        5.205527000      3.309285000     -1.054172000
H        6.317371000      1.927810000     -1.014469000
C       -0.690870000      2.130921000      0.806680000
C       -0.769526000      3.108460000     -0.225549000
C       -2.009060000      3.666776000     -0.531528000
H       -2.081672000      4.411132000     -1.318242000
C       -3.149571000      3.329241000      0.191872000
H       -4.101911000      3.795614000     -0.046849000
C       -3.055514000      2.443323000      1.251837000
H       -3.932358000      2.243125000      1.859626000
C       -1.837882000      1.837804000      1.596444000
C        0.481374000      3.692548000     -0.866725000
H        1.256293000      2.919513000     -0.878633000
C        0.284185000      4.198630000     -2.295601000
H       -0.221071000      3.475748000     -2.942571000
H        1.258114000      4.424371000     -2.741892000
H       -0.297710000      5.126079000     -2.316553000
C        1.008579000      4.846122000     -0.003147000
H        0.262336000      5.645281000      0.064984000
H        1.917015000      5.266296000     -0.448652000
H        1.251853000      4.521226000      1.010909000
C       -1.768889000      1.077359000      2.911183000
H       -0.842431000      0.497264000      2.921965000
C       -2.932510000      0.108344000      3.117817000
H       -3.883351000      0.637915000      3.243518000
H       -2.765055000     -0.478820000      4.026210000
H       -3.029786000     -0.591562000      2.285224000
C       -1.745596000      2.066730000      4.083858000
H       -0.919962000      2.778737000      4.020523000
H       -1.647202000      1.523135000      5.029617000
H       -2.677310000      2.642489000      4.122319000

101
Complex_3 E(pbe1pbe) = -2078.621248
Ir      -1.689157000     -0.521642000      0.152226000
P        0.552375000     -0.617792000      0.619998000
C       -2.497663000     -0.210257000      2.279805000
C       -3.493960000      0.289571000      1.402294000
C       -3.949668000     -0.789714000      0.559741000
C       -3.241857000     -1.976213000      0.931114000
C       -2.311378000     -1.619026000      1.965106000
C       -1.971603000      0.498071000      3.483537000
H       -2.770332000      0.574615000      4.231573000
H       -1.632489000      1.512405000      3.261847000
H       -1.147528000     -0.044160000      3.947033000
C       -4.106359000      1.642503000      1.425383000
H       -4.056403000      2.125272000      0.443527000
H       -3.618983000      2.293386000      2.152109000
H       -5.165775000      1.560383000      1.696231000
C       -5.142848000     -0.688320000     -0.324600000
H       -5.226507000     -1.531154000     -1.013045000
H       -5.133700000      0.236458000     -0.906123000
H       -6.048600000     -0.680398000      0.294637000
C       -3.524211000     -3.373203000      0.496028000
H       -2.604674000     -3.944957000      0.348119000
H       -4.100938000     -3.406342000     -0.428502000
H       -4.109806000     -3.881117000      1.272376000
C       -1.561339000     -2.607258000      2.791493000
H       -0.660449000     -2.182311000      3.236889000
H       -1.279495000     -3.486281000      2.207617000
H       -2.202605000     -2.948424000      3.613748000
C        1.076716000      0.025170000      2.240456000
H        0.668371000     -0.595924000      3.039335000
H        0.744104000      1.055908000      2.375371000
H        2.166447000     -0.024690000      2.290457000
C        1.295693000     -2.279430000      0.641705000
H        2.343256000     -2.228939000      0.945149000
H        1.213159000     -2.753632000     -0.335010000
H        0.743041000     -2.879559000      1.368501000
C        1.437202000      0.405898000     -0.606731000
C        0.552350000      1.094268000     -1.442672000
C        1.034512000      1.827062000     -2.529322000
H        0.331827000      2.337178000     -3.181829000
C        2.399951000      1.898646000     -2.764696000
H        2.780052000      2.463530000     -3.610806000
C        3.282996000      1.255956000     -1.904248000
H        4.353176000      1.335965000     -2.068472000
C        2.828688000      0.497938000     -0.819560000
C       -0.935423000      1.120413000     -1.224159000
C       -1.792855000      0.172565000     -1.930176000
C       -3.035287000      0.651217000     -2.469147000
H       -3.628892000     -0.017414000     -3.082366000
C       -3.437223000      1.938818000     -2.270415000
H       -4.358092000      2.294348000     -2.725014000
C       -2.668525000      2.828235000     -1.472505000
H       -3.039480000      3.835226000     -1.299859000
C       -1.447231000      2.462095000     -0.975028000
C       -1.421501000     -1.242780000     -1.912941000
H       -2.272906000     -3.213424000     -2.050542000
C       -0.097512000     -1.746515000     -2.456388000
H       -0.142788000     -1.720185000     -3.554192000
H        0.044053000     -2.794237000     -2.173908000
H        0.783931000     -1.185942000     -2.162416000
C       -2.495186000     -2.198273000     -2.390610000
H       -2.509327000     -2.227105000     -3.489808000
H       -3.495064000     -1.937160000     -2.048238000
C       -0.598903000      3.452015000     -0.195138000
H        0.350152000      2.959715000      0.043217000
C       -1.262786000      3.825429000      1.130299000
H       -2.215861000      4.340751000      0.970116000
H       -0.613059000      4.494317000      1.705198000
H       -1.457236000      2.935941000      1.735222000
C       -0.276400000      4.706599000     -1.007128000
H        0.243462000      4.459533000     -1.937219000
H        0.366727000      5.377839000     -0.428037000
H       -1.186681000      5.258452000     -1.265086000
C        3.867365000     -0.128391000      0.055477000
C        4.349402000      0.590553000      1.171182000
C        5.354837000      0.015649000      1.952713000
H        5.731984000      0.549966000      2.819296000
C        5.886379000     -1.227484000      1.632796000
H        6.668472000     -1.659084000      2.251467000
C        5.426304000     -1.913705000      0.516180000
H        5.857597000     -2.878397000      0.266208000
C        4.418998000     -1.379210000     -0.291166000
C        3.844519000      1.988986000      1.488639000
H        2.826479000      2.071284000      1.090023000
C        3.786717000      2.298144000      2.984148000
H        3.254273000      1.526477000      3.549228000
H        3.272262000      3.251265000      3.145479000
H        4.788182000      2.398435000      3.415981000
C        4.704149000      3.037862000      0.775621000
H        5.742573000      2.982306000      1.120727000
H        4.330903000      4.046532000      0.984765000
H        4.700830000      2.894313000     -0.308163000
C        3.969844000     -2.124031000     -1.536387000
H        2.963898000     -1.767156000     -1.787781000
C        3.895917000     -3.639102000     -1.347346000
H        4.892775000     -4.083945000     -1.258838000
H        3.415923000     -4.099013000     -2.217667000
H        3.324858000     -3.918285000     -0.456994000
C        4.887495000     -1.796181000     -2.718442000
H        4.902672000     -0.725419000     -2.937594000
H        4.554370000     -2.321688000     -3.620218000
H        5.915440000     -2.109584000     -2.504608000

101
Complex_5 E(pbe1pbe) = -2078.619106
Ir       1.678874000     -0.523029000     -0.186784000
P       -0.547424000     -0.529893000     -0.697649000
C        3.551813000      0.298140000     -1.399645000
C        3.956234000     -0.782951000     -0.512613000
C        3.250428000     -1.956104000     -0.899267000
C        2.355381000     -1.594820000     -1.972718000
C        2.601700000     -0.198350000     -2.313054000
C        4.173198000      1.647633000     -1.424252000
H        5.125616000      1.601384000     -1.967559000
H        4.387169000      2.009689000     -0.416765000
H        3.534864000      2.379367000     -1.923403000
C        5.102618000     -0.711080000      0.433804000
H        5.059913000     -1.500295000      1.187763000
H        5.144235000      0.253653000      0.943512000
H        6.042080000     -0.831177000     -0.120562000
C        3.463118000     -3.334144000     -0.378551000
H        2.546551000     -3.927509000     -0.422546000
H        3.815778000     -3.327871000      0.655490000
H        4.219931000     -3.845096000     -0.985903000
C        1.620321000     -2.560079000     -2.838456000
H        2.284978000     -2.912145000     -3.637088000
H        0.754515000     -2.095625000     -3.316235000
H        1.283451000     -3.435577000     -2.279072000
C        2.104669000      0.503903000     -3.530591000
H        1.917726000      1.564828000     -3.350189000
H        1.187814000      0.057845000     -3.917179000
H        2.859181000      0.434303000     -4.324494000
C       -1.087871000      0.292494000     -2.229182000
H       -0.694626000     -0.266364000     -3.082002000
H       -0.729818000      1.322386000     -2.275469000
H       -2.178355000      0.268331000     -2.280439000
C       -1.273385000     -2.184465000     -0.922590000
H       -2.331781000     -2.094838000     -1.173357000
H       -1.157420000     -2.791122000     -0.024302000
H       -0.756711000     -2.678495000     -1.747478000
C       -1.420048000      0.256419000      0.702222000
C       -0.535404000      0.887088000      1.584152000
C       -1.004652000      1.441956000      2.777347000
H       -0.304743000      1.927321000      3.452052000
C       -2.356437000      1.377156000      3.084780000
H       -2.725937000      1.794212000      4.016928000
C       -3.244619000      0.811241000      2.176081000
H       -4.308849000      0.810174000      2.391068000
C       -2.805508000      0.257030000      0.969502000
C        0.916908000      1.105291000      1.256132000
C        1.912786000      0.392207000      2.012402000
C        3.132386000      1.045882000      2.334410000
H        3.852675000      0.536540000      2.964307000
C        3.375968000      2.324463000      1.904668000
H        4.297035000      2.826200000      2.190042000
C        2.441347000      3.002958000      1.091720000
H        2.675395000      4.005970000      0.746022000
C        1.233217000      2.436088000      0.766515000
C        1.502170000     -0.928363000      2.650822000
H        0.645602000     -0.737803000      3.311395000
C        2.589374000     -1.597444000      3.474482000
H        3.482803000     -1.796440000      2.871636000
H        2.221547000     -2.557057000      3.850889000
H        2.886876000     -0.994765000      4.339002000
C        1.090759000     -1.759789000      1.433006000
H        0.029406000     -2.017723000      1.463304000
H        1.656096000     -2.693937000      1.371016000
C        0.208027000      3.213521000     -0.034797000
H       -0.608149000      2.527169000     -0.280839000
C        0.786457000      3.726704000     -1.352181000
H        1.562130000      4.482374000     -1.188858000
H       -0.001065000      4.190406000     -1.956189000
H        1.228089000      2.911582000     -1.932784000
C       -0.391545000      4.360601000      0.781303000
H       -0.856910000      3.995381000      1.701367000
H       -1.157967000      4.882713000      0.197980000
H        0.378304000      5.090001000      1.055885000
C       -3.850282000     -0.213495000      0.007814000
C       -4.323161000      0.692289000     -0.968607000
C       -5.328582000      0.269268000     -1.841417000
H       -5.699738000      0.948685000     -2.602751000
C       -5.869704000     -1.006921000     -1.743363000
H       -6.651868000     -1.319140000     -2.429953000
C       -5.418924000     -1.879514000     -0.761367000
H       -5.857029000     -2.870099000     -0.684273000
C       -4.410784000     -1.500969000      0.129387000
C       -3.808687000      2.121772000     -1.033570000
H       -2.785479000      2.122146000     -0.640640000
C       -3.762559000      2.702403000     -2.446035000
H       -3.244388000      2.045424000     -3.151424000
H       -3.237844000      3.663738000     -2.432336000
H       -4.766546000      2.891848000     -2.840086000
C       -4.649618000      3.030108000     -0.130516000
H       -5.690816000      3.050846000     -0.471046000
H       -4.264976000      4.055861000     -0.153289000
H       -4.641299000      2.689388000      0.908132000
C       -3.966816000     -2.457320000      1.221965000
H       -2.964595000     -2.147849000      1.542304000
C       -3.884689000     -3.911568000      0.757646000
H       -4.878693000     -4.332996000      0.574035000
H       -3.414878000     -4.524794000      1.533791000
H       -3.300877000     -4.020081000     -0.161182000
C       -4.896090000     -2.352964000      2.435249000
H       -4.919115000     -1.339166000      2.843646000
H       -4.567781000     -3.031146000      3.230557000
H       -5.920498000     -2.626631000      2.158843000

101
Complex_5_prima E(pbe1pbe) = -2076.838994
Ir       1.681798000     -0.532922000     -0.182791000
P       -0.508518000     -0.406355000     -0.777863000
C        3.314411000     -0.017870000     -1.815841000
C        4.003215000     -0.466988000     -0.629302000
C        3.568906000     -1.782312000     -0.302962000
C        2.575110000     -2.168251000     -1.278328000
C        2.459361000     -1.073233000     -2.233573000
C        3.614575000      1.253167000     -2.532211000
H        4.584790000      1.186767000     -3.040848000
H        3.664596000      2.099228000     -1.840206000
H        2.859960000      1.477288000     -3.289003000
C        5.120958000      0.277025000      0.001317000
H        5.354292000     -0.089180000      1.001791000
H        4.911436000      1.347396000      0.061437000
H        6.015646000      0.151310000     -0.621912000
C        4.125175000     -2.666843000      0.759106000
H        3.353611000     -3.305132000      1.197419000
H        4.589447000     -2.090330000      1.562490000
H        4.892818000     -3.326552000      0.336295000
C        2.042504000     -3.550988000     -1.441878000
H        2.815894000     -4.199959000     -1.870951000
H        1.180954000     -3.579128000     -2.110625000
H        1.746475000     -3.981022000     -0.481133000
C        1.742959000     -1.152881000     -3.536203000
H        1.488624000     -0.163709000     -3.922027000
H        0.832554000     -1.753344000     -3.475019000
H        2.399807000     -1.636440000     -4.269801000
C       -1.006251000      0.498736000     -2.278264000
H       -0.560008000      0.033143000     -3.157928000
H       -0.698741000      1.543469000     -2.230359000
H       -2.092422000      0.433707000     -2.367861000
C       -1.219852000     -2.047965000     -1.101516000
H       -2.291580000     -1.993351000     -1.296111000
H       -1.020423000     -2.721092000     -0.267215000
H       -0.720676000     -2.436438000     -1.993421000
C       -1.398711000      0.418906000      0.590610000
C       -0.534327000      1.137349000      1.426517000
C       -1.039675000      1.845130000      2.519741000
H       -0.355541000      2.396965000      3.157971000
C       -2.400862000      1.830597000      2.789146000
H       -2.794610000      2.368357000      3.646525000
C       -3.260354000      1.130390000      1.950814000
H       -4.327590000      1.124997000      2.150311000
C       -2.786776000      0.426981000      0.838070000
C        0.942166000      1.274885000      1.171249000
C        1.876709000      0.552494000      1.992767000
C        3.116536000      1.156792000      2.311337000
H        3.788664000      0.626761000      2.980685000
C        3.457272000      2.388406000      1.808767000
H        4.400956000      2.848823000      2.088620000
C        2.592602000      3.058905000      0.922522000
H        2.890619000      4.023042000      0.519578000
C        1.350314000      2.548354000      0.614448000
C        1.526597000     -0.787457000      2.630677000
H        2.496456000     -1.230781000      2.888757000
C        0.933355000     -1.599382000      1.483403000
H       -0.159083000     -1.641732000      1.555837000
H        1.299910000     -2.630256000      1.456200000
C        0.695988000     -0.731281000      3.908969000
H        1.152386000     -0.072257000      4.656220000
H        0.625613000     -1.734490000      4.343860000
H       -0.319957000     -0.377924000      3.716578000
C        0.385492000      3.363163000     -0.225930000
H       -0.509280000      2.754639000     -0.390434000
C        0.969383000      3.709233000     -1.595401000
H        1.847577000      4.357548000     -1.508824000
H        0.225417000      4.243015000     -2.196826000
H        1.268120000      2.809818000     -2.141241000
C       -0.058470000      4.629481000      0.510002000
H       -0.527992000      4.390684000      1.468768000
H       -0.785383000      5.183307000     -0.093761000
H        0.791786000      5.291784000      0.704858000
C       -3.804442000     -0.253008000     -0.020646000
C       -4.424116000      0.469649000     -1.062125000
C       -5.403001000     -0.170365000     -1.827841000
H       -5.886529000      0.366749000     -2.638211000
C       -5.776048000     -1.480950000     -1.559735000
H       -6.540601000     -1.962187000     -2.163600000
C       -5.179815000     -2.174679000     -0.513216000
H       -5.487124000     -3.195216000     -0.306346000
C       -4.191379000     -1.577898000      0.272086000
C       -4.102724000      1.934420000     -1.312834000
H       -3.092946000      2.123674000     -0.929358000
C       -4.124438000      2.326622000     -2.789998000
H       -3.514528000      1.662086000     -3.409956000
H       -3.738989000      3.344700000     -2.908208000
H       -5.141562000      2.320035000     -3.195610000
C       -5.068733000      2.830474000     -0.530515000
H       -6.100392000      2.658924000     -0.857344000
H       -4.831950000      3.887188000     -0.697066000
H       -5.020368000      2.638474000      0.544519000
C       -3.571810000     -2.336997000      1.432609000
H       -2.574426000     -1.913694000      1.604966000
C       -3.402807000     -3.832072000      1.165525000
H       -4.365446000     -4.354260000      1.156357000
H       -2.801201000     -4.285084000      1.960569000
H       -2.906958000     -4.027939000      0.209938000
C       -4.389698000     -2.126962000      2.710681000
H       -4.458128000     -1.069339000      2.978775000
H       -3.931993000     -2.660361000      3.551147000
H       -5.408494000     -2.509029000      2.581359000

109
Complex_4 E(pbe1pbe) = -2158.348615
Ir       1.695305000     -0.964197000     -0.095318000
P       -0.363710000     -0.247353000     -0.810575000
C        3.104736000     -0.523834000     -1.750649000
C        3.877598000     -0.627633000     -0.534669000
C        3.735109000     -1.961049000     -0.038093000
C        2.936350000     -2.711436000     -0.984795000
C        2.563035000     -1.836971000     -2.042569000
C        3.147137000      0.643703000     -2.679602000
H        4.092641000      0.639650000     -3.235845000
H        3.082761000      1.589446000     -2.135917000
H        2.336362000      0.613123000     -3.408954000
C        4.758242000      0.444278000      0.008981000
H        4.981932000      0.292473000      1.066413000
H        4.305272000      1.431239000     -0.108186000
H        5.709550000      0.442299000     -0.537331000
C        4.390010000     -2.533728000      1.171844000
H        3.734433000     -3.240959000      1.688228000
H        4.675129000     -1.753270000      1.880585000
H        5.299013000     -3.077602000      0.889178000
C        2.661701000     -4.173846000     -0.911639000
H        3.466291000     -4.728265000     -1.410051000
H        1.722244000     -4.435399000     -1.404782000
H        2.618939000     -4.528148000      0.121595000
C        1.891952000     -2.242304000     -3.309263000
H        1.328016000     -1.422818000     -3.759100000
H        1.219486000     -3.090483000     -3.161665000
H        2.650689000     -2.550421000     -4.039177000
C       -0.264686000      0.800535000     -2.293333000
H        0.106460000      0.169208000     -3.104381000
H        0.421210000      1.630927000     -2.139497000
H       -1.255601000      1.169839000     -2.564907000
C       -1.274841000     -1.664293000     -1.518994000
H       -2.154381000     -1.355358000     -2.084188000
H       -1.570823000     -2.402555000     -0.776042000
H       -0.555901000     -2.126706000     -2.201075000
C       -1.387400000      0.656947000      0.456968000
C       -0.891268000      1.857488000      1.049713000
C       -1.597340000      2.445703000      2.103970000
H       -1.207692000      3.363822000      2.530254000
C       -2.780923000      1.911121000      2.585086000
H       -3.307605000      2.385293000      3.407701000
C       -3.309395000      0.799128000      1.954893000
H       -4.278152000      0.412793000      2.254699000
C       -2.649395000      0.169023000      0.891694000
C        0.295943000      2.654480000      0.585851000
C        1.474177000      2.725584000      1.366319000
C        2.554462000      3.475275000      0.888988000
H        3.468088000      3.522876000      1.474261000
C        2.470159000      4.181100000     -0.302735000
H        3.322615000      4.751435000     -0.661818000
C        1.268598000      4.207700000     -1.000405000
H        1.181613000      4.826023000     -1.888142000
C        0.162053000      3.478568000     -0.558710000
C        1.575420000      2.128169000      2.760362000
H        0.741964000      1.431897000      2.892366000
C        1.425887000      3.239317000      3.806998000
H        2.252974000      3.953783000      3.729207000
H        1.440290000      2.816222000      4.817422000
H        0.494617000      3.799698000      3.688268000
C        2.875690000      1.368352000      3.017776000
H        3.046022000      0.602494000      2.259330000
H        2.832899000      0.880668000      3.997661000
H        3.740112000      2.040653000      3.030258000
C       -1.189619000      3.703699000     -1.219034000
H       -1.773590000      2.783062000     -1.124191000
C       -1.120303000      4.073878000     -2.699358000
H       -0.720973000      5.083459000     -2.843442000
H       -2.127956000      4.067997000     -3.127851000
H       -0.501780000      3.383494000     -3.280214000
C       -1.947757000      4.799209000     -0.459243000
H       -2.098967000      4.534924000      0.590396000
H       -2.932058000      4.965195000     -0.910940000
H       -1.394034000      5.743894000     -0.495081000
C       -3.479579000     -0.895127000      0.237351000
C       -4.197713000     -0.559260000     -0.932633000
C       -5.060527000     -1.504939000     -1.488052000
H       -5.612600000     -1.260487000     -2.390474000
C       -5.227573000     -2.753930000     -0.902347000
H       -5.902545000     -3.479219000     -1.348440000
C       -4.538702000     -3.066816000      0.260700000
H       -4.683318000     -4.039639000      0.721873000
C       -3.665749000     -2.148810000      0.852591000
C       -4.083569000      0.814589000     -1.569882000
H       -3.126123000      1.244287000     -1.260916000
C       -4.094364000      0.781481000     -3.097023000
H       -3.351405000      0.082518000     -3.496641000
H       -3.869598000      1.777290000     -3.493938000
H       -5.073247000      0.492870000     -3.494333000
C       -5.183126000      1.739870000     -1.042118000
H       -6.173857000      1.352397000     -1.304825000
H       -5.085028000      2.742013000     -1.474468000
H       -5.135256000      1.834470000      0.046824000
C       -2.959155000     -2.534834000      2.139690000
H       -2.153158000     -1.811375000      2.308409000
C       -2.340387000     -3.933748000      2.069537000
H       -3.109550000     -4.712352000      2.104139000
H       -1.675725000     -4.095910000      2.924602000
H       -1.759774000     -4.086375000      1.154214000
C       -3.909174000     -2.454220000      3.338049000
H       -4.310634000     -1.446584000      3.474496000
H       -3.388215000     -2.737903000      4.259140000
H       -4.755644000     -3.137165000      3.205684000
C        0.576798000     -2.314598000      1.164351000
C        1.214320000     -1.345329000      1.971556000
H        0.990972000     -3.315276000      1.069051000
H       -0.497321000     -2.267059000      1.038470000
H        0.612699000     -0.564488000      2.423870000
H        2.119108000     -1.598184000      2.518588000
H        1.624276000      0.488766000      0.509024000

106
Complex_A E(pbe1pbe) = -2119.070357
Ir      -1.638267000     -0.672895000     -0.225956000
P        0.605270000     -0.660334000     -0.636338000
C       -2.479466000     -1.010034000     -2.351272000
C       -2.403212000     -2.196936000     -1.497299000
C       -3.402546000     -2.041927000     -0.450028000
C       -3.952474000     -0.747446000     -0.573710000
C       -3.391564000     -0.116243000     -1.764598000
C       -1.849969000     -0.873069000     -3.694169000
H       -2.579472000     -1.161299000     -4.461565000
H       -0.987914000     -1.531274000     -3.809661000
H       -1.535863000      0.150683000     -3.907466000
C       -1.768333000     -3.492670000     -1.870339000
H       -1.436524000     -4.045862000     -0.988261000
H       -0.911086000     -3.348548000     -2.532037000
H       -2.492480000     -4.121362000     -2.403208000
C       -3.823593000     -3.100986000      0.506522000
H       -4.223816000     -2.676080000      1.430250000
H       -2.997473000     -3.766996000      0.764364000
H       -4.612481000     -3.711422000      0.050592000
C       -5.080618000     -0.190218000      0.217892000
H       -6.026454000     -0.405173000     -0.295819000
H       -5.001988000      0.893623000      0.319600000
H       -5.135832000     -0.628485000      1.216731000
C       -3.878797000      1.164130000     -2.341304000
H       -3.205953000      1.545144000     -3.111851000
H       -3.993511000      1.934395000     -1.575121000
H       -4.863730000      1.009064000     -2.800210000
C        1.382272000     -2.305247000     -0.511250000
H        0.794426000     -2.998598000     -1.117360000
H        1.389381000     -2.660028000      0.517089000
H        2.401966000     -2.271178000     -0.896209000
C        1.201824000     -0.187474000     -2.293433000
H        2.292777000     -0.199424000     -2.289960000
H        0.833885000      0.784133000     -2.618719000
H        0.858501000     -0.950113000     -2.995923000
C        1.422374000      0.423729000      0.603381000
C        2.811575000      0.470747000      0.863144000
C        3.280698000      1.302824000      1.885153000
H        4.347421000      1.325794000      2.084585000
C        2.422214000      2.121151000      2.604337000
H        2.810267000      2.780016000      3.375398000
C        1.070786000      2.128111000      2.293945000
H        0.406577000      2.831373000      2.783476000
C        0.551629000      1.272042000      1.317699000
C        3.862838000     -0.243126000      0.070397000
C        4.393459000     -1.466919000      0.526910000
C        5.414802000     -2.071351000     -0.210442000
H        5.826998000     -3.018651000      0.123839000
C        5.911829000     -1.478744000     -1.363971000
H        6.702401000     -1.966068000     -1.928100000
C        5.410196000     -0.254033000     -1.786562000
H        5.822377000      0.212625000     -2.675999000
C        4.394823000      0.390734000     -1.075699000
C        3.908956000     -2.113959000      1.812496000
H        2.905976000     -1.722808000      2.021774000
C        4.813859000     -1.721695000      2.985026000
H        5.841278000     -2.057951000      2.806083000
H        4.462801000     -2.187407000      3.912474000
H        4.837238000     -0.639781000      3.139500000
C        3.814749000     -3.637707000      1.724684000
H        3.261677000     -3.968077000      0.840465000
H        3.307631000     -4.031726000      2.611594000
H        4.806646000     -4.100778000      1.689963000
C        3.943548000      1.781982000     -1.493052000
H        2.919755000      1.921209000     -1.127909000
C        3.937447000      2.010134000     -3.004493000
H        4.953288000      2.065403000     -3.409837000
H        3.452976000      2.965920000     -3.231072000
H        3.403177000      1.224185000     -3.546967000
C        4.819688000      2.844600000     -0.820934000
H        4.788302000      2.767646000      0.268812000
H        4.484008000      3.849960000     -1.098866000
H        5.863094000      2.736597000     -1.137333000
C       -0.899250000      1.494879000      0.975695000
C       -1.142190000      2.468125000     -0.064490000
C       -2.354974000      3.136472000     -0.110519000
H       -2.519543000      3.891074000     -0.873134000
C       -3.349065000      2.893276000      0.838324000
H       -4.281083000      3.451435000      0.802224000
C       -3.141259000      1.961224000      1.833038000
H       -3.912043000      1.798101000      2.578710000
C       -1.922480000      1.268139000      1.953311000
C       -0.049538000      2.909497000     -1.019544000
H        0.751423000      2.169229000     -0.988050000
C       -0.529162000      3.012279000     -2.465240000
H       -0.998343000      2.081039000     -2.795316000
H        0.317522000      3.224734000     -3.126690000
H       -1.254687000      3.820664000     -2.601637000
C        0.556165000      4.238227000     -0.556548000
H       -0.197604000      5.033021000     -0.560640000
H        1.368168000      4.538437000     -1.227930000
H        0.964251000      4.161929000      0.455255000
C       -1.719996000      0.495718000      3.246477000
H       -0.837314000     -0.136800000      3.136243000
C       -2.930598000     -0.382118000      3.588560000
H       -3.748608000      0.216330000      4.003607000
H       -2.655022000     -1.118371000      4.350133000
H       -3.317885000     -0.914633000      2.716680000
C       -1.480961000      1.440874000      4.432406000
H       -0.549332000      2.001528000      4.347520000
H       -1.432211000      0.857642000      5.358256000
H       -2.302961000      2.157904000      4.532074000
C       -1.006892000     -1.906415000      1.356971000
H       -0.793150000     -2.903096000      0.956466000
H       -1.807259000     -2.014200000      2.089488000
H       -0.109763000     -1.570198000      1.888460000

106
F6_1_TS1 E(pbe1pbe) = -2119.026488
Ir      -1.903666000     -0.600178000     -0.123485000
P        0.201057000      0.000898000      0.703007000
C       -2.974268000     -0.597379000      1.969943000
C       -3.853521000      0.063793000      1.063898000
C       -4.197646000     -0.870973000      0.021876000
C       -3.520334000     -2.102712000      0.287769000
C       -2.746337000     -1.937271000      1.491961000
C       -2.563450000     -0.059523000      3.295812000
H       -3.367556000     -0.251474000      4.017689000
H       -2.401702000      1.019726000      3.267099000
H       -1.663822000     -0.543608000      3.680655000
C       -4.461279000      1.404297000      1.292086000
H       -4.900269000      1.813353000      0.379914000
H       -3.730997000      2.122410000      1.673413000
H       -5.266061000      1.325528000      2.034176000
C       -5.275560000     -0.715500000     -0.996906000
H       -5.008720000     -1.177123000     -1.950350000
H       -5.532344000      0.328259000     -1.177715000
H       -6.179477000     -1.218183000     -0.631036000
C       -3.717961000     -3.384843000     -0.443492000
H       -4.563054000     -3.931094000     -0.006805000
H       -2.838178000     -4.028593000     -0.374692000
H       -3.941222000     -3.217172000     -1.500001000
C       -2.103079000     -3.060477000      2.233300000
H       -1.540947000     -2.714819000      3.102318000
H       -1.428860000     -3.644332000      1.600232000
H       -2.877416000     -3.745676000      2.598308000
C        0.197204000      1.347946000      1.945327000
H       -0.115698000      0.918188000      2.898759000
H       -0.475918000      2.160771000      1.676224000
H        1.212708000      1.733269000      2.061063000
C        0.831326000     -1.349377000      1.746836000
H        1.734865000     -1.044756000      2.274176000
H        1.034684000     -2.262870000      1.190787000
H        0.044948000     -1.539540000      2.479413000
C        1.489960000      0.469879000     -0.536581000
C        1.243941000      1.666753000     -1.244730000
C        2.057397000      2.037458000     -2.316738000
H        1.826407000      2.951991000     -2.853633000
C        3.135228000      1.251955000     -2.690565000
H        3.759923000      1.534515000     -3.532653000
C        3.442532000      0.129141000     -1.935453000
H        4.338992000     -0.441760000     -2.155828000
C        2.655581000     -0.274479000     -0.849077000
C        0.181254000      2.615707000     -0.810832000
C       -1.193592000      2.328955000     -0.988046000
C       -2.115935000      3.258339000     -0.483667000
H       -3.176535000      3.088573000     -0.605060000
C       -1.709121000      4.420512000      0.156832000
H       -2.454630000      5.120178000      0.525130000
C       -0.358741000      4.695409000      0.307239000
H       -0.046572000      5.611621000      0.799508000
C        0.603162000      3.798905000     -0.161599000
C       -1.703111000      1.117355000     -1.739021000
H       -1.829537000     -0.571699000     -1.679477000
C       -0.845031000      0.716874000     -2.951106000
H       -0.597788000      1.606169000     -3.543825000
H       -1.423381000      0.042644000     -3.594050000
H        0.083277000      0.207903000     -2.703170000
C       -3.106616000      1.347882000     -2.292346000
H       -3.851764000      1.583675000     -1.536902000
H       -3.454001000      0.461721000     -2.829375000
H       -3.077190000      2.180880000     -3.008606000
C        2.069247000      4.134480000      0.067454000
H        2.665084000      3.245933000     -0.160383000
C        2.363078000      4.519036000      1.519562000
H        1.907007000      5.477400000      1.789303000
H        3.443580000      4.622820000      1.665686000
H        1.996130000      3.767779000      2.225269000
C        2.524458000      5.254312000     -0.871779000
H        2.380051000      4.988194000     -1.922946000
H        3.586856000      5.474292000     -0.720399000
H        1.960212000      6.174206000     -0.680959000
C        3.256486000     -1.361871000     -0.014229000
C        3.923838000     -0.986382000      1.176051000
C        4.555578000     -1.974040000      1.931964000
H        5.066763000     -1.702109000      2.850503000
C        4.547887000     -3.303090000      1.524197000
H        5.040986000     -4.060478000      2.127497000
C        3.928407000     -3.655647000      0.334343000
H        3.951438000     -4.690998000      0.006331000
C        3.287491000     -2.698006000     -0.459169000
C        4.020428000      0.467910000      1.611257000
H        3.165656000      1.004236000      1.187762000
C        3.972115000      0.664779000      3.125012000
H        3.104628000      0.171222000      3.576915000
H        3.911965000      1.733131000      3.358327000
H        4.870554000      0.280227000      3.618813000
C        5.285342000      1.105830000      1.028792000
H        6.181589000      0.602796000      1.408815000
H        5.347170000      2.164263000      1.305810000
H        5.299052000      1.039647000     -0.063169000
C        2.693227000     -3.130432000     -1.787363000
H        2.070761000     -2.309968000     -2.159753000
C        1.813337000     -4.375984000     -1.665172000
H        2.409940000     -5.270891000     -1.458445000
H        1.278846000     -4.553095000     -2.604550000
H        1.072343000     -4.277060000     -0.867271000
C        3.797864000     -3.378290000     -2.819203000
H        4.407676000     -2.486361000     -2.988132000
H        3.364300000     -3.678022000     -3.779694000
H        4.465761000     -4.180732000     -2.486647000
C       -0.761283000     -2.170645000     -0.983694000
H       -0.525970000     -2.886235000     -0.193926000
H       -1.335382000     -2.687838000     -1.757053000
H        0.170249000     -1.824309000     -1.434620000

106
F6_1_TS2 E(pbe1pbe) = -2119.028882
Ir       1.574737000     -1.019753000     -0.071013000
P       -0.240211000      0.111952000     -0.951610000
C        3.395608000     -0.068229000     -1.188112000
C        3.875369000     -0.495568000      0.078106000
C        3.662235000     -1.917943000      0.195789000
C        3.118523000     -2.379858000     -1.040760000
C        2.873881000     -1.235186000     -1.878080000
C        3.609734000      1.280549000     -1.784994000
H        4.650484000      1.367898000     -2.121797000
H        3.423846000      2.080420000     -1.064892000
H        2.972180000      1.446380000     -2.654134000
C        4.679280000      0.309798000      1.035814000
H        4.473109000      0.047162000      2.076418000
H        4.522129000      1.379103000      0.897942000
H        5.743290000      0.105614000      0.858874000
C        4.121632000     -2.766583000      1.333167000
H        3.566325000     -3.706387000      1.380565000
H        4.000054000     -2.250435000      2.289187000
H        5.184864000     -3.012672000      1.223086000
C        2.950565000     -3.804250000     -1.434993000
H        3.892459000     -4.159514000     -1.870362000
H        2.169844000     -3.937212000     -2.186157000
H        2.721686000     -4.442188000     -0.578356000
C        2.467459000     -1.303747000     -3.312121000
H        2.085125000     -0.346461000     -3.671125000
H        1.699667000     -2.064413000     -3.476747000
H        3.330124000     -1.567820000     -3.935887000
C        0.196391000      1.499912000     -2.060151000
H        0.539436000      1.059428000     -2.999715000
H        0.970221000      2.144798000     -1.655772000
H       -0.704031000      2.083071000     -2.267022000
C       -1.145954000     -0.853564000     -2.207139000
H       -1.857996000     -0.196312000     -2.708195000
H       -1.660448000     -1.727377000     -1.820954000
H       -0.397542000     -1.174084000     -2.937681000
C       -1.472739000      0.820697000      0.243794000
C       -1.110788000      2.028954000      0.890056000
C       -1.967654000      2.610028000      1.829332000
H       -1.647068000      3.519830000      2.326799000
C       -3.197394000      2.045772000      2.126784000
H       -3.862661000      2.513978000      2.845932000
C       -3.552323000      0.859595000      1.507488000
H       -4.498989000      0.385786000      1.746497000
C       -2.703039000      0.210666000      0.601095000
C        0.160038000      2.781752000      0.657725000
C        1.362884000      2.384945000      1.274276000
C        2.479071000      3.221295000      1.143749000
H        3.394134000      2.956318000      1.665816000
C        2.430520000      4.398652000      0.411640000
H        3.311839000      5.029023000      0.332313000
C        1.244440000      4.769613000     -0.206772000
H        1.204390000      5.691081000     -0.779967000
C        0.098301000      3.982830000     -0.089162000
C        1.531806000      1.220087000      2.236800000
H        2.610568000      1.073363000      2.329344000
C        0.923983000     -0.157633000      1.936123000
H       -0.162169000     -0.113986000      1.958501000
H        1.220166000     -0.772713000      2.797027000
H        0.992883000     -1.535330000      1.309568000
C        1.025544000      1.644391000      3.627481000
H        1.482101000      2.591022000      3.932574000
H        1.275764000      0.888334000      4.379766000
H       -0.061004000      1.776246000      3.626269000
C       -1.178147000      4.448578000     -0.771794000
H       -1.869148000      3.598503000     -0.808078000
C       -0.941181000      4.921066000     -2.209042000
H       -0.391932000      5.868002000     -2.236966000
H       -1.901357000      5.091594000     -2.707164000
H       -0.377158000      4.192614000     -2.799166000
C       -1.852961000      5.568998000      0.025020000
H       -2.119404000      5.251007000      1.036050000
H       -2.768798000      5.897711000     -0.478189000
H       -1.186437000      6.434621000      0.109874000
C       -3.192566000     -1.139750000      0.172809000
C       -3.996048000     -1.282200000     -0.978590000
C       -4.453030000     -2.555111000     -1.323613000
H       -5.056089000     -2.684963000     -2.216830000
C       -4.149244000     -3.662347000     -0.539175000
H       -4.503409000     -4.647698000     -0.829798000
C       -3.427400000     -3.501032000      0.635201000
H       -3.239333000     -4.361631000      1.270866000
C       -2.959195000     -2.242223000      1.024929000
C       -4.411907000     -0.076336000     -1.803009000
H       -3.641349000      0.694299000     -1.675966000
C       -4.552045000     -0.369777000     -3.296674000
H       -3.681367000     -0.895024000     -3.701762000
H       -4.674741000      0.566366000     -3.851002000
H       -5.435692000     -0.982518000     -3.504834000
C       -5.727268000      0.501023000     -1.268441000
H       -6.527020000     -0.245090000     -1.332934000
H       -6.030058000      1.374027000     -1.857135000
H       -5.640097000      0.812359000     -0.224218000
C       -2.337426000     -2.076280000      2.403345000
H       -1.837368000     -1.104168000      2.433036000
C       -1.306958000     -3.140494000      2.776248000
H       -1.755553000     -4.137031000      2.846102000
H       -0.882435000     -2.910810000      3.759572000
H       -0.487156000     -3.193711000      2.056474000
C       -3.448851000     -2.050359000      3.459117000
H       -4.180098000     -1.262047000      3.261030000
H       -3.027042000     -1.879841000      4.455783000
H       -3.985061000     -3.005777000      3.477618000
C        0.316333000     -2.710997000     -0.354964000
H        0.296181000     -2.944631000     -1.421681000
H        0.736818000     -3.567364000      0.178273000
H       -0.708139000     -2.567468000     -0.014316000

106
F6_1_TS3 E(pbe1pbe) = -2119.055276
Ir       1.917446000     -0.719248000     -0.054621000
P       -0.215206000     -0.100762000     -0.760327000
C        2.884904000     -1.011852000     -2.092884000
C        3.755955000     -0.188945000     -1.348361000
C        4.175308000     -0.942047000     -0.168640000
C        3.553295000     -2.214315000     -0.185450000
C        2.665649000     -2.248047000     -1.336984000
C        2.388846000     -0.762437000     -3.472767000
H        3.096788000     -1.205729000     -4.184360000
H        2.317500000      0.303277000     -3.698334000
H        1.419796000     -1.232383000     -3.655339000
C        4.258691000      1.162881000     -1.725060000
H        4.325734000      1.821788000     -0.854808000
H        3.601221000      1.640629000     -2.455169000
H        5.261250000      1.095023000     -2.164916000
C        5.178354000     -0.471366000      0.825255000
H        5.007343000     -0.905173000      1.813301000
H        5.181582000      0.617064000      0.916035000
H        6.181406000     -0.773068000      0.499070000
C        3.786218000     -3.341307000      0.757206000
H        4.558410000     -4.007897000      0.354751000
H        2.879923000     -3.933855000      0.903880000
H        4.127407000     -2.987884000      1.733190000
C        1.993637000     -3.478760000     -1.840237000
H        1.246317000     -3.253499000     -2.602380000
H        1.506366000     -4.026243000     -1.029814000
H        2.738731000     -4.145053000     -2.292659000
C       -0.243248000      1.108318000     -2.128031000
H        0.209464000      0.631393000     -2.999108000
H        0.317776000      2.008326000     -1.881061000
H       -1.275588000      1.365449000     -2.374640000
C       -0.918729000     -1.542455000     -1.621985000
H       -1.877569000     -1.330584000     -2.093004000
H       -1.014514000     -2.406535000     -0.965888000
H       -0.187664000     -1.770136000     -2.400552000
C       -1.414175000      0.526820000      0.521854000
C       -1.164085000      1.776352000      1.156384000
C       -1.911651000      2.146131000      2.280710000
H       -1.688348000      3.097646000      2.755204000
C       -2.929167000      1.345497000      2.772317000
H       -3.494605000      1.644287000      3.649818000
C       -3.259876000      0.193602000      2.078498000
H       -4.122916000     -0.391236000      2.379757000
C       -2.538295000     -0.230062000      0.955063000
C       -0.219602000      2.844605000      0.680224000
C        0.992801000      3.090151000      1.356408000
C        1.823183000      4.126547000      0.922029000
H        2.766765000      4.306700000      1.428454000
C        1.443898000      4.946844000     -0.131046000
H        2.096502000      5.750972000     -0.459670000
C        0.204837000      4.764351000     -0.732456000
H       -0.110742000      5.445678000     -1.516284000
C       -0.650499000      3.735996000     -0.331610000
C        1.424056000      2.223365000      2.520444000
H        0.529214000      1.769346000      2.956141000
C        2.150745000      2.975700000      3.632557000
H        3.123508000      3.357224000      3.306127000
H        2.328820000      2.306590000      4.480221000
H        1.554921000      3.822344000      3.987092000
C        2.298825000      1.093565000      1.990809000
H        1.636937000      0.661233000      1.179948000
H        2.516588000      0.329812000      2.738301000
H        3.218427000      1.473251000      1.544499000
C       -2.051980000      3.664104000     -0.912136000
H       -2.389988000      2.626104000     -0.839863000
C       -2.143794000      4.089438000     -2.376593000
H       -1.985425000      5.166357000     -2.497022000
H       -3.144786000      3.871878000     -2.763545000
H       -1.415083000      3.571832000     -3.007884000
C       -3.007762000      4.513247000     -0.066693000
H       -3.034154000      4.178070000      0.973562000
H       -4.026344000      4.455571000     -0.465897000
H       -2.698882000      5.564477000     -0.076776000
C       -3.188024000     -1.380436000      0.239196000
C       -3.982672000     -1.094590000     -0.896873000
C       -4.702981000     -2.128049000     -1.495984000
H       -5.313821000     -1.918712000     -2.368730000
C       -4.655845000     -3.422014000     -0.991288000
H       -5.221436000     -4.215947000     -1.471363000
C       -3.890747000     -3.691856000      0.132900000
H       -3.864352000     -4.702253000      0.531005000
C       -3.156974000     -2.685269000      0.769842000
C       -4.096971000      0.313708000     -1.454230000
H       -3.185665000      0.850199000     -1.176139000
C       -4.200263000      0.367607000     -2.977373000
H       -3.404254000     -0.207441000     -3.463047000
H       -4.122951000      1.405455000     -3.318634000
H       -5.159349000     -0.016590000     -3.339990000
C       -5.271903000      1.052035000     -0.807760000
H       -6.215947000      0.541573000     -1.029320000
H       -5.343955000      2.076306000     -1.190427000
H       -5.162176000      1.102500000      0.279570000
C       -2.366021000     -3.044067000      2.013840000
H       -1.687244000     -2.213754000      2.230420000
C       -1.522045000     -4.306459000      1.818595000
H       -2.146950000     -5.205590000      1.791893000
H       -0.818351000     -4.423470000      2.649467000
H       -0.947308000     -4.277775000      0.887307000
C       -3.287489000     -3.227648000      3.223058000
H       -3.857639000     -2.321764000      3.446460000
H       -2.703380000     -3.486258000      4.113299000
H       -4.003786000     -4.037556000      3.044610000
C        0.969105000     -1.760795000      1.496323000
H        0.433325000     -2.636462000      1.122874000
H        1.731710000     -2.114711000      2.201457000
H        0.255171000     -1.145754000      2.055186000

106
F6_2_I1 E(pbe1pbe) = -2119.028112
Ir      -1.943701000     -0.570253000     -0.180132000
P        0.190184000      0.019015000      0.688745000
C       -2.947073000     -0.597985000      1.985158000
C       -3.829019000      0.111602000      1.109999000
C       -4.199660000     -0.778839000      0.047263000
C       -3.538819000     -2.042819000      0.276039000
C       -2.773436000     -1.934125000      1.482830000
C       -2.507990000     -0.100840000      3.317505000
H       -3.298948000     -0.316591000      4.047245000
H       -2.350738000      0.979267000      3.318150000
H       -1.600747000     -0.594293000      3.671180000
C       -4.400002000      1.459457000      1.385044000
H       -4.850082000      1.899431000      0.492974000
H       -3.644566000      2.151463000      1.765378000
H       -5.188280000      1.379997000      2.144438000
C       -5.298773000     -0.583073000     -0.940718000
H       -5.074138000     -1.051172000     -1.901414000
H       -5.521828000      0.469779000     -1.112436000
H       -6.208284000     -1.054589000     -0.548341000
C       -3.778961000     -3.301132000     -0.484578000
H       -4.637663000     -3.831719000     -0.055611000
H       -2.917494000     -3.971003000     -0.435258000
H       -4.001308000     -3.101524000     -1.535465000
C       -2.132906000     -3.087545000      2.177283000
H       -1.577389000     -2.779761000      3.064472000
H       -1.454125000     -3.641700000      1.522269000
H       -2.908421000     -3.789574000      2.505419000
C        0.196388000      1.366978000      1.930983000
H       -0.113448000      0.938559000      2.885927000
H       -0.470585000      2.185866000      1.665557000
H        1.215976000      1.743579000      2.040097000
C        0.784346000     -1.336126000      1.748555000
H        1.681640000     -1.032118000      2.287051000
H        0.993841000     -2.253893000      1.203223000
H       -0.013363000     -1.514674000      2.471695000
C        1.495264000      0.452212000     -0.542302000
C        1.274825000      1.649211000     -1.257532000
C        2.087825000      1.987175000     -2.339983000
H        1.878035000      2.902901000     -2.883589000
C        3.143502000      1.170309000     -2.711272000
H        3.769099000      1.427778000     -3.560718000
C        3.431691000      0.050909000     -1.943313000
H        4.315469000     -0.540505000     -2.160356000
C        2.641525000     -0.323408000     -0.848997000
C        0.246460000      2.626795000     -0.805782000
C       -1.138573000      2.364336000     -0.934969000
C       -2.021895000      3.311939000     -0.394856000
H       -3.089607000      3.160540000     -0.473139000
C       -1.570661000      4.466776000      0.229517000
H       -2.288763000      5.180054000      0.625345000
C       -0.210636000      4.715698000      0.330973000
H        0.137290000      5.625207000      0.811622000
C        0.715938000      3.800134000     -0.170386000
C       -1.696704000      1.147205000     -1.645193000
H       -2.151825000     -0.828127000     -1.696718000
C       -0.872502000      0.691275000     -2.856957000
H       -0.590633000      1.554169000     -3.474570000
H       -1.489422000      0.031627000     -3.478768000
H        0.034517000      0.143133000     -2.615656000
C       -3.086290000      1.455933000     -2.208553000
H       -3.828212000      1.716536000     -1.456783000
H       -3.472207000      0.595224000     -2.760598000
H       -3.016399000      2.298031000     -2.912163000
C        2.195502000      4.104735000      0.011511000
H        2.765804000      3.206487000     -0.241077000
C        2.546199000      4.471208000      1.455616000
H        2.108042000      5.429728000      1.753387000
H        3.632206000      4.565086000      1.562460000
H        2.200258000      3.714243000      2.166140000
C        2.641021000      5.220245000     -0.937187000
H        2.452219000      4.961967000     -1.983416000
H        3.712769000      5.416594000     -0.823818000
H        2.103895000      6.151008000     -0.722259000
C        3.218598000     -1.412888000     -0.000479000
C        3.878274000     -1.039179000      1.195164000
C        4.482703000     -2.031751000      1.966745000
H        4.987957000     -1.761745000      2.889040000
C        4.455091000     -3.364111000      1.570699000
H        4.926059000     -4.125019000      2.187120000
C        3.845316000     -3.715514000      0.375625000
H        3.853558000     -4.753868000      0.056540000
C        3.233017000     -2.753162000     -0.434694000
C        3.997676000      0.417009000      1.619100000
H        3.151159000      0.963692000      1.192271000
C        3.954114000      0.628628000      3.130926000
H        3.078149000      0.155766000      3.588677000
H        3.913452000      1.700133000      3.353680000
H        4.845702000      0.233168000      3.628428000
C        5.271819000      1.030264000      1.030185000
H        6.160368000      0.516728000      1.414274000
H        5.349947000      2.089948000      1.298022000
H        5.283908000      0.954131000     -0.061114000
C        2.651353000     -3.186942000     -1.768120000
H        2.051779000     -2.358315000     -2.158839000
C        1.745416000     -4.414081000     -1.648789000
H        2.321513000     -5.319233000     -1.428710000
H        1.219176000     -4.587002000     -2.593554000
H        0.997034000     -4.295888000     -0.860495000
C        3.767274000     -3.467635000     -2.779293000
H        4.399519000     -2.591059000     -2.946224000
H        3.342828000     -3.766426000     -3.744116000
H        4.412046000     -4.281430000     -2.429126000
C       -0.747614000     -2.130129000     -0.994935000
H       -0.484886000     -2.803074000     -0.177366000
H       -1.300617000     -2.704584000     -1.741570000
H        0.163243000     -1.761193000     -1.466864000

106
F6_2_I2 E(pbe1pbe) = -2119.036091
Ir       1.712847000     -0.755699000     -0.082598000
P       -0.260869000      0.124875000     -0.914019000
C        3.378411000      0.544188000     -1.132866000
C        3.860159000      0.188653000      0.167496000
C        3.929839000     -1.241237000      0.261797000
C        3.543974000     -1.771296000     -1.009115000
C        3.148775000     -0.672902000     -1.858367000
C        3.376676000      1.921804000     -1.700047000
H        4.409698000      2.224009000     -1.912852000
H        2.951774000      2.652220000     -1.008969000
H        2.821059000      1.972803000     -2.637160000
C        4.478716000      1.112639000      1.154843000
H        4.250340000      0.836360000      2.187120000
H        4.193059000      2.150885000      0.983882000
H        5.568507000      1.047466000      1.039909000
C        4.495695000     -2.004060000      1.411693000
H        4.114362000     -3.027226000      1.442048000
H        4.252891000     -1.523699000      2.363104000
H        5.588755000     -2.055870000      1.336181000
C        3.718829000     -3.180859000     -1.448475000
H        4.738454000     -3.293263000     -1.837276000
H        3.030602000     -3.456082000     -2.249701000
H        3.602194000     -3.889633000     -0.625837000
C        2.794433000     -0.801458000     -3.300643000
H        2.323967000      0.106678000     -3.683444000
H        2.115770000     -1.642618000     -3.473236000
H        3.695523000     -0.984871000     -3.897941000
C        0.042278000      1.595968000     -1.956027000
H        0.515127000      1.213494000     -2.865173000
H        0.689179000      2.335729000     -1.496254000
H       -0.911205000      2.051499000     -2.230975000
C       -1.063701000     -0.845926000     -2.237295000
H       -1.879105000     -0.241614000     -2.640721000
H       -1.445659000     -1.813492000     -1.929279000
H       -0.317031000     -0.985980000     -3.024411000
C       -1.574506000      0.541538000      0.324735000
C       -1.512415000      1.802457000      0.965062000
C       -2.433223000      2.135221000      1.962733000
H       -2.342671000      3.103090000      2.445238000
C       -3.441487000      1.259524000      2.327575000
H       -4.160910000      1.530543000      3.094297000
C       -3.512144000      0.026124000      1.700641000
H       -4.295596000     -0.674375000      1.971478000
C       -2.585896000     -0.369482000      0.726702000
C       -0.521566000      2.865696000      0.630419000
C        0.800580000      2.795207000      1.108020000
C        1.666886000      3.854394000      0.812523000
H        2.680203000      3.826707000      1.205339000
C        1.253558000      4.948483000      0.063870000
H        1.946816000      5.757320000     -0.149958000
C       -0.054791000      5.007670000     -0.395781000
H       -0.380267000      5.867521000     -0.974358000
C       -0.958875000      3.979717000     -0.121996000
C        1.343594000      1.736557000      2.051059000
H        2.417854000      1.917435000      2.076306000
C        1.142229000      0.238034000      1.790403000
H        0.106736000     -0.021645000      2.006394000
H        1.749440000     -0.275419000      2.544318000
H        1.102435000     -1.668876000      1.024879000
C        0.833989000      2.020981000      3.475707000
H        1.035233000      3.058854000      3.760693000
H        1.330961000      1.366502000      4.200439000
H       -0.244255000      1.849476000      3.550656000
C       -2.380190000      4.096225000     -0.648143000
H       -2.856979000      3.114609000     -0.553746000
C       -2.434587000      4.498476000     -2.123936000
H       -2.089794000      5.526153000     -2.277581000
H       -3.466309000      4.445376000     -2.486936000
H       -1.821101000      3.847457000     -2.754319000
C       -3.190373000      5.092217000      0.186610000
H       -3.229745000      4.804976000      1.240900000
H       -4.218553000      5.157855000     -0.185585000
H       -2.747574000      6.092981000      0.129125000
C       -2.799626000     -1.769459000      0.232287000
C       -3.689411000     -2.000801000     -0.839406000
C       -3.942943000     -3.317181000     -1.229334000
H       -4.613569000     -3.510192000     -2.061058000
C       -3.353262000     -4.386593000     -0.565982000
H       -3.558315000     -5.404731000     -0.885511000
C       -2.521481000     -4.153333000      0.520714000
H       -2.089373000     -4.995219000      1.053028000
C       -2.242245000     -2.851586000      0.948216000
C       -4.400308000     -0.857090000     -1.542930000
H       -3.801547000      0.049379000     -1.392469000
C       -4.559654000     -1.074401000     -3.048000000
H       -3.619226000     -1.361839000     -3.528359000
H       -4.917332000     -0.154304000     -3.521881000
H       -5.296989000     -1.854001000     -3.266905000
C       -5.774264000     -0.609201000     -0.911213000
H       -6.403684000     -1.501764000     -0.998883000
H       -6.285498000      0.216229000     -1.418891000
H       -5.695156000     -0.355213000      0.149149000
C       -1.423321000     -2.635297000      2.209693000
H       -0.974762000     -1.638817000      2.141840000
C       -0.294034000     -3.646716000      2.406142000
H       -0.680394000     -4.635163000      2.677440000
H        0.352577000     -3.320302000      3.227768000
H        0.322850000     -3.762846000      1.511925000
C       -2.328650000     -2.656894000      3.446302000
H       -3.098750000     -1.883689000      3.406313000
H       -1.736619000     -2.496507000      4.354216000
H       -2.829170000     -3.627581000      3.536120000
C        0.847987000     -2.586924000     -0.791590000
H        0.918270000     -2.594458000     -1.881394000
H        1.416085000     -3.424226000     -0.385944000
H       -0.191662000     -2.706868000     -0.497327000

106
F6_2_I3 E(pbe1pbe) = -2119.062167
Ir       1.719072000     -1.011838000     -0.098622000
P       -0.367120000     -0.215909000     -0.742612000
C        3.156051000     -0.246779000     -1.741399000
C        3.913615000     -0.384963000     -0.562277000
C        3.834195000     -1.763376000     -0.092243000
C        3.041935000     -2.491755000     -1.021101000
C        2.538346000     -1.545259000     -2.004333000
C        3.106465000      0.953819000     -2.623715000
H        4.014376000      1.003333000     -3.237851000
H        3.042696000      1.879141000     -2.045449000
H        2.254362000      0.918252000     -3.303949000
C        4.768243000      0.659816000      0.061662000
H        4.739630000      0.614147000      1.153281000
H        4.477556000      1.662576000     -0.252851000
H        5.810357000      0.493760000     -0.239955000
C        4.579762000     -2.322790000      1.070803000
H        4.106333000     -3.233501000      1.445743000
H        4.635926000     -1.605980000      1.894679000
H        5.608110000     -2.575247000      0.784848000
C        2.815097000     -3.961567000     -1.033897000
H        3.621772000     -4.447514000     -1.595664000
H        1.870248000     -4.221304000     -1.515925000
H        2.811940000     -4.378785000     -0.024478000
C        1.868731000     -1.938316000     -3.275024000
H        1.260748000     -1.133949000     -3.691666000
H        1.241295000     -2.822618000     -3.147356000
H        2.636968000     -2.185452000     -4.018445000
C       -0.322667000      0.918023000     -2.170342000
H       -0.012424000      0.344623000     -3.046661000
H        0.390071000      1.721168000     -1.996857000
H       -1.312876000      1.333358000     -2.364537000
C       -1.295045000     -1.607316000     -1.472131000
H       -2.175222000     -1.277444000     -2.024100000
H       -1.590925000     -2.341866000     -0.725642000
H       -0.593477000     -2.079007000     -2.164846000
C       -1.420231000      0.646316000      0.531560000
C       -0.885322000      1.783879000      1.192794000
C       -1.597989000      2.389257000      2.234448000
H       -1.153718000      3.248751000      2.728327000
C       -2.842396000      1.925398000      2.626362000
H       -3.381713000      2.404473000      3.437907000
C       -3.405387000      0.868778000      1.930577000
H       -4.408820000      0.531902000      2.171316000
C       -2.729160000      0.225295000      0.886372000
C        0.390743000      2.485958000      0.837438000
C        1.531150000      2.334291000      1.657396000
C        2.678272000      3.071515000      1.362557000
H        3.560866000      2.967150000      1.984783000
C        2.701185000      3.957899000      0.292257000
H        3.604098000      4.521024000      0.071709000
C        1.553378000      4.160631000     -0.462989000
H        1.562468000      4.900562000     -1.257473000
C        0.375728000      3.459496000     -0.187321000
C        1.497863000      1.400777000      2.852096000
H        0.475195000      1.403722000      3.241138000
C        2.421126000      1.809276000      3.996721000
H        3.479095000      1.712814000      3.730173000
H        2.244694000      1.164255000      4.863256000
H        2.239513000      2.843845000      4.303460000
C        1.811764000     -0.031723000      2.427984000
H        1.101705000     -0.278132000      1.584708000
H        1.577028000     -0.771600000      3.199134000
H        2.860858000     -0.136424000      2.147702000
C       -0.915142000      3.859078000     -0.885257000
H       -1.587999000      2.994928000     -0.873600000
C       -0.735389000      4.306058000     -2.335156000
H       -0.221544000      5.271116000     -2.398247000
H       -1.715960000      4.436598000     -2.804703000
H       -0.169703000      3.585519000     -2.932876000
C       -1.600806000      4.978544000     -0.092711000
H       -1.819587000      4.674350000      0.933974000
H       -2.545897000      5.258961000     -0.570802000
H       -0.962526000      5.868242000     -0.054095000
C       -3.574022000     -0.788186000      0.176549000
C       -4.275447000     -0.385294000     -0.979524000
C       -5.156294000     -1.287138000     -1.579783000
H       -5.703832000     -0.991036000     -2.470042000
C       -5.349479000     -2.557108000     -1.049734000
H       -6.038528000     -3.247696000     -1.528297000
C       -4.667641000     -2.938466000      0.098193000
H       -4.830328000     -3.929536000      0.512172000
C       -3.779003000     -2.065587000      0.731694000
C       -4.120173000      1.010588000     -1.556082000
H       -3.191796000      1.432446000     -1.157822000
C       -4.012160000      1.021617000     -3.080143000
H       -3.236583000      0.335766000     -3.437797000
H       -3.763455000      2.028600000     -3.432755000
H       -4.954434000      0.736912000     -3.559428000
C       -5.261170000      1.915244000     -1.084575000
H       -6.227771000      1.537943000     -1.436734000
H       -5.132892000      2.932605000     -1.471194000
H       -5.297785000      1.969551000      0.007852000
C       -3.071011000     -2.509553000      1.998338000
H       -2.243985000     -1.811805000      2.175723000
C       -2.481827000     -3.915793000      1.879412000
H       -3.266318000     -4.679042000      1.843525000
H       -1.853632000     -4.136389000      2.748945000
H       -1.864978000     -4.024725000      0.982552000
C       -4.010151000     -2.433032000      3.205092000
H       -4.389192000     -1.418931000      3.360484000
H       -3.490242000     -2.744092000      4.117972000
H       -4.872159000     -3.095048000      3.065878000
C        0.665896000     -2.547268000      0.876244000
H        0.325663000     -3.312309000      0.172848000
H        1.350939000     -3.024430000      1.589226000
H       -0.205724000     -2.200077000      1.441022000

106
F6_3_TS1p2 E(pbe1pbe) = -2119.0243
Ir      -1.934953000     -0.538808000     -0.149852000
P        0.193596000     -0.001689000      0.690000000
C       -2.917349000     -0.634675000      1.980255000
C       -3.775258000      0.119985000      1.109780000
C       -4.205358000     -0.753948000      0.052005000
C       -3.566532000     -2.025095000      0.255943000
C       -2.788461000     -1.963708000      1.460744000
C       -2.454401000     -0.162670000      3.314112000
H       -3.235402000     -0.384949000      4.052421000
H       -2.290266000      0.916092000      3.328391000
H       -1.543732000     -0.665542000      3.645640000
C       -4.316754000      1.470613000      1.431459000
H       -4.803150000      1.931318000      0.569729000
H       -3.536536000      2.148271000      1.786238000
H       -5.069594000      1.385361000      2.225282000
C       -5.334036000     -0.536071000     -0.898316000
H       -5.136760000     -0.971814000     -1.880481000
H       -5.569501000      0.519501000     -1.032298000
H       -6.229477000     -1.025717000     -0.495582000
C       -3.813929000     -3.258074000     -0.543324000
H       -4.675386000     -3.796379000     -0.129668000
H       -2.957697000     -3.936220000     -0.515114000
H       -4.039100000     -3.025536000     -1.586831000
C       -2.155154000     -3.144087000      2.116884000
H       -1.604476000     -2.865460000      3.016975000
H       -1.468695000     -3.675847000      1.450109000
H       -2.930432000     -3.859054000      2.416228000
C        0.246554000      1.323731000      1.953792000
H       -0.037387000      0.884665000      2.912023000
H       -0.428081000      2.145031000      1.714672000
H        1.267321000      1.702105000      2.037266000
C        0.767698000     -1.412302000      1.686416000
H        1.697454000     -1.183323000      2.207533000
H        0.909204000     -2.313136000      1.090115000
H       -0.016961000     -1.588676000      2.424346000
C        1.480987000      0.429940000     -0.558077000
C        1.243184000      1.622678000     -1.274711000
C        2.033912000      1.952147000     -2.376942000
H        1.814142000      2.864354000     -2.922535000
C        3.080112000      1.130947000     -2.766199000
H        3.685568000      1.382026000     -3.632058000
C        3.388517000      0.018047000     -1.995600000
H        4.268823000     -0.573252000     -2.227184000
C        2.624728000     -0.343942000     -0.879140000
C        0.232161000      2.609586000     -0.799385000
C       -1.160309000      2.372665000     -0.907405000
C       -2.016559000      3.342213000     -0.362925000
H       -3.088095000      3.213846000     -0.431978000
C       -1.534730000      4.488250000      0.255038000
H       -2.233697000      5.217880000      0.655530000
C       -0.168968000      4.707265000      0.344580000
H        0.203574000      5.608820000      0.821678000
C        0.732213000      3.772997000     -0.168776000
C       -1.751075000      1.156498000     -1.593596000
H       -1.816795000     -0.993638000     -1.655723000
C       -0.971167000      0.733419000     -2.850245000
H       -0.755380000      1.608157000     -3.478403000
H       -1.593915000      0.054994000     -3.446520000
H       -0.028781000      0.224246000     -2.664101000
C       -3.154404000      1.463653000     -2.116689000
H       -3.869360000      1.744338000     -1.347249000
H       -3.559299000      0.594413000     -2.640120000
H       -3.105129000      2.290952000     -2.840298000
C        2.220079000      4.048647000     -0.007800000
H        2.768387000      3.135932000     -0.257956000
C        2.596167000      4.422289000      1.428093000
H        2.188912000      5.396723000      1.718179000
H        3.685447000      4.486511000      1.523304000
H        2.235100000      3.684570000      2.151195000
C        2.677947000      5.144732000     -0.973159000
H        2.471381000      4.879791000     -2.014238000
H        3.754826000      5.319990000     -0.874326000
H        2.162527000      6.088485000     -0.761632000
C        3.224903000     -1.407288000     -0.013372000
C        3.896520000     -0.995209000      1.162762000
C        4.512762000     -1.961479000      1.958621000
H        5.027778000     -1.659859000      2.865811000
C        4.484472000     -3.305788000      1.605835000
H        4.963934000     -4.045781000      2.240862000
C        3.862485000     -3.695700000      0.429066000
H        3.868594000     -4.743755000      0.142864000
C        3.238385000     -2.760579000     -0.403398000
C        4.020699000      0.472225000      1.541126000
H        3.199755000      1.015215000      1.064218000
C        3.920570000      0.732276000      3.042527000
H        3.012009000      0.296983000      3.472586000
H        3.900601000      1.810636000      3.232486000
H        4.778280000      0.327241000      3.589466000
C        5.324487000      1.046120000      0.978688000
H        6.191691000      0.536289000      1.413364000
H        5.408172000      2.114121000      1.209270000
H        5.374583000      0.928509000     -0.108143000
C        2.637444000     -3.239644000     -1.711923000
H        2.052341000     -2.416426000     -2.134225000
C        1.708270000     -4.441287000     -1.529615000
H        2.268583000     -5.344552000     -1.265894000
H        1.173266000     -4.651631000     -2.461882000
H        0.966750000     -4.270794000     -0.743808000
C        3.739093000     -3.585138000     -2.718018000
H        4.392965000     -2.731303000     -2.917654000
H        3.302279000     -3.906797000     -3.669898000
H        4.365213000     -4.402228000     -2.342685000
C       -0.791525000     -2.084697000     -1.209947000
H       -0.654905000     -2.810250000     -0.408101000
H       -1.274234000     -2.608040000     -2.042252000
H        0.169954000     -1.711090000     -1.555348000

106
F6_3_TS2p2 E(pbe1pbe) = -2119.029385
Ir       1.903637000     -0.770018000      0.060377000
P       -0.156810000     -0.032821000     -0.767064000
C        3.396353000      0.297173000     -1.312962000
C        4.071624000     -0.009430000     -0.089346000
C        4.053166000     -1.433066000      0.092110000
C        3.438778000     -2.018080000     -1.076598000
C        3.020673000     -0.961400000     -1.935884000
C        3.372767000      1.630631000     -1.979450000
H        4.357066000      1.838510000     -2.417415000
H        3.138803000      2.435264000     -1.279741000
H        2.640720000      1.661621000     -2.787727000
C        4.834878000      0.946037000      0.758727000
H        4.734852000      0.725668000      1.824744000
H        4.534179000      1.979794000      0.579583000
H        5.899978000      0.863306000      0.507972000
C        4.732509000     -2.179787000      1.190472000
H        4.258517000     -3.147832000      1.370735000
H        4.720925000     -1.613248000      2.124733000
H        5.780582000     -2.368032000      0.928171000
C        3.340878000     -3.475578000     -1.364654000
H        4.255536000     -3.812438000     -1.866953000
H        2.499756000     -3.704184000     -2.023272000
H        3.232634000     -4.063498000     -0.450151000
C        2.528474000     -1.130933000     -3.332676000
H        1.897272000     -0.300923000     -3.655067000
H        1.971684000     -2.062743000     -3.457474000
H        3.384524000     -1.170016000     -4.017764000
C       -0.048090000      1.329621000     -1.979990000
H        0.386009000      0.905035000     -2.888432000
H        0.565504000      2.157961000     -1.636178000
H       -1.054547000      1.683356000     -2.216015000
C       -0.864233000     -1.293803000     -1.883957000
H       -1.688581000     -0.869608000     -2.458385000
H       -1.211577000     -2.188259000     -1.373560000
H       -0.059972000     -1.561949000     -2.574701000
C       -1.412820000      0.439491000      0.509312000
C       -1.168735000      1.637494000      1.227201000
C       -1.901218000      1.932249000      2.378291000
H       -1.684444000      2.853764000      2.909716000
C       -2.905591000      1.084554000      2.819565000
H       -3.470046000      1.315629000      3.717976000
C       -3.230250000     -0.022660000      2.052129000
H       -4.090580000     -0.627063000      2.318929000
C       -2.516283000     -0.365772000      0.895519000
C       -0.253093000      2.709000000      0.729659000
C        1.114353000      2.734963000      1.048380000
C        1.898872000      3.779837000      0.547216000
H        2.956489000      3.807045000      0.800970000
C        1.350270000      4.787560000     -0.234185000
H        1.977469000      5.590900000     -0.610887000
C       -0.010150000      4.772026000     -0.514029000
H       -0.443463000      5.571486000     -1.107711000
C       -0.829496000      3.744401000     -0.043641000
C        1.786265000      1.783229000      2.011929000
H        2.858238000      1.912494000      1.849815000
C        1.490893000      0.289328000      1.913550000
H        0.461915000      0.079708000      2.214311000
H        2.124695000     -0.173137000      2.681166000
H        1.663615000     -1.589353000      1.367623000
C        1.514986000      2.240896000      3.455703000
H        1.760170000      3.300173000      3.584993000
H        2.122156000      1.662400000      4.160957000
H        0.463499000      2.099408000      3.723613000
C       -2.316698000      3.786848000     -0.352520000
H       -2.727499000      2.787587000     -0.176998000
C       -2.621045000      4.163563000     -1.802951000
H       -2.350152000      5.202115000     -2.020413000
H       -3.694418000      4.065708000     -1.996570000
H       -2.087007000      3.527077000     -2.515551000
C       -3.032256000      4.749396000      0.599570000
H       -2.886672000      4.463924000      1.645179000
H       -4.109012000      4.760257000      0.397756000
H       -2.653717000      5.770153000      0.474506000
C       -3.143053000     -1.457895000      0.081891000
C       -3.864237000     -1.087674000     -1.081001000
C       -4.523301000     -2.078179000     -1.808369000
H       -5.073107000     -1.808689000     -2.704434000
C       -4.494298000     -3.407209000     -1.403375000
H       -5.009004000     -4.166311000     -1.986063000
C       -3.822855000     -3.756476000     -0.242227000
H       -3.826946000     -4.791942000      0.085152000
C       -3.152101000     -2.797620000      0.525346000
C       -3.987152000      0.364038000     -1.520181000
H       -3.067689000      0.882769000     -1.229718000
C       -4.149810000      0.547236000     -3.027528000
H       -3.378972000      0.015640000     -3.596186000
H       -4.081364000      1.610572000     -3.279159000
H       -5.125659000      0.198217000     -3.381016000
C       -5.144196000      1.043687000     -0.780771000
H       -6.092818000      0.550114000     -1.020051000
H       -5.226978000      2.095518000     -1.076489000
H       -5.008275000      1.005836000      0.303651000
C       -2.504423000     -3.248279000      1.824322000
H       -1.831234000     -2.451962000      2.162987000
C       -1.690234000     -4.536838000      1.667274000
H       -2.343261000     -5.408306000      1.552254000
H       -1.082578000     -4.707817000      2.562226000
H       -1.022600000     -4.507101000      0.802002000
C       -3.560555000     -3.463130000      2.914173000
H       -4.138840000     -2.559158000      3.119350000
H       -3.085254000     -3.779275000      3.849307000
H       -4.265021000     -4.246697000      2.613772000
C        0.754336000     -2.596836000      0.390504000
H        0.658875000     -3.026503000     -0.606998000
H        1.243023000     -3.339283000      1.028231000
H       -0.228687000     -2.385707000      0.806334000

106
F6_3_TS3p2 E(pbe1pbe) = -2119.02707
Ir       1.830078000     -0.903421000     -0.007140000
P       -0.294973000     -0.127639000     -0.648071000
C        3.195636000     -0.009028000     -1.587979000
C        3.996148000     -0.319112000     -0.451675000
C        3.887955000     -1.731493000     -0.185512000
C        3.089656000     -2.311130000     -1.241829000
C        2.649602000     -1.260589000     -2.096681000
C        3.162754000      1.311109000     -2.281057000
H        4.100602000      1.465352000     -2.829295000
H        3.048244000      2.135589000     -1.573036000
H        2.348063000      1.366100000     -3.004016000
C        4.876283000      0.639728000      0.266055000
H        5.037951000      0.358920000      1.310198000
H        4.478098000      1.655047000      0.230627000
H        5.860348000      0.645281000     -0.219074000
C        4.609470000     -2.485593000      0.879182000
H        4.047004000     -3.369990000      1.190938000
H        4.778520000     -1.864252000      1.762752000
H        5.587691000     -2.826354000      0.519803000
C        2.827033000     -3.763006000     -1.436494000
H        3.646548000     -4.211547000     -2.010609000
H        1.901183000     -3.935489000     -1.990683000
H        2.763444000     -4.296664000     -0.485212000
C        2.012397000     -1.452416000     -3.430351000
H        1.462405000     -0.569510000     -3.758507000
H        1.339866000     -2.313192000     -3.449362000
H        2.796066000     -1.636894000     -4.175773000
C       -0.268758000      1.088725000     -2.012694000
H        0.057366000      0.583702000     -2.923243000
H        0.409295000      1.908732000     -1.787571000
H       -1.277508000      1.476825000     -2.174270000
C       -1.102428000     -1.525570000     -1.504489000
H       -1.975038000     -1.212164000     -2.076878000
H       -1.399233000     -2.320225000     -0.821772000
H       -0.347692000     -1.915887000     -2.191661000
C       -1.531012000      0.636264000      0.516885000
C       -1.166498000      1.864777000      1.120409000
C       -2.009144000      2.474434000      2.054073000
H       -1.679382000      3.396306000      2.523238000
C       -3.231800000      1.914993000      2.387776000
H       -3.878819000      2.391424000      3.118218000
C       -3.629648000      0.753867000      1.745542000
H       -4.612545000      0.335453000      1.939149000
C       -2.813615000      0.106084000      0.808058000
C        0.117344000      2.583527000      0.860379000
C        1.246743000      2.211931000      1.604272000
C        2.427127000      2.944002000      1.462805000
H        3.301715000      2.671250000      2.046971000
C        2.485199000      4.027458000      0.595206000
H        3.406387000      4.595125000      0.493415000
C        1.356626000      4.399736000     -0.129083000
H        1.407926000      5.260507000     -0.789437000
C        0.154441000      3.699938000     -0.002739000
C        1.178202000      1.046730000      2.560666000
H        0.139911000      0.707567000      2.612769000
C        1.585967000      1.450466000      3.981580000
H        2.633706000      1.765831000      4.028992000
H        1.459562000      0.607418000      4.669241000
H        0.968405000      2.278621000      4.343902000
C        2.031736000     -0.113181000      2.082043000
H        1.253444000     -1.320637000      1.459201000
H        2.023090000     -0.892642000      2.862434000
H        3.077920000      0.183036000      1.999791000
C       -1.083689000      4.178546000     -0.741609000
H       -1.799341000      3.347766000     -0.756708000
C       -0.810013000      4.590139000     -2.188670000
H       -0.205972000      5.502022000     -2.242412000
H       -1.755535000      4.800986000     -2.699409000
H       -0.289971000      3.809480000     -2.751581000
C       -1.737905000      5.342496000      0.009359000
H       -2.018880000      5.062651000      1.028047000
H       -2.642176000      5.675379000     -0.511809000
H       -1.051140000      6.194026000      0.072256000
C       -3.503403000     -1.023275000      0.106077000
C       -4.214518000     -0.724888000     -1.075510000
C       -4.951256000     -1.739369000     -1.690287000
H       -5.503541000     -1.525667000     -2.601132000
C       -4.992277000     -3.018515000     -1.149998000
H       -5.568541000     -3.798437000     -1.640295000
C       -4.302913000     -3.297832000      0.023284000
H       -4.349242000     -4.298804000      0.441522000
C       -3.557322000     -2.310682000      0.673420000
C       -4.220382000      0.674016000     -1.668952000
H       -3.389140000      1.229119000     -1.221596000
C       -4.016050000      0.687260000     -3.183635000
H       -3.118667000      0.133680000     -3.480024000
H       -3.908542000      1.718169000     -3.538036000
H       -4.867724000      0.250543000     -3.715285000
C       -5.510826000      1.406555000     -1.292926000
H       -6.385242000      0.887936000     -1.701862000
H       -5.505973000      2.427624000     -1.690309000
H       -5.632658000      1.466011000     -0.207111000
C       -2.844322000     -2.634881000      1.973722000
H       -2.040034000     -1.898262000      2.097489000
C       -2.218380000     -4.030059000      1.981651000
H       -2.982546000     -4.812399000      2.038464000
H       -1.575023000     -4.148940000      2.859936000
H       -1.613207000     -4.218210000      1.089500000
C       -3.790665000     -2.489147000      3.169280000
H       -4.186539000     -1.473867000      3.254112000
H       -3.269430000     -2.727815000      4.103089000
H       -4.639316000     -3.175271000      3.071528000
C        0.865595000     -2.646131000      0.971419000
H        0.399251000     -3.131448000      0.116612000
H        1.656654000     -3.278514000      1.380594000
H        0.092015000     -2.523716000      1.738207000

109
FS21_0_ref E(pbe1pbe) = -2156.392462
Ir      -1.701586000     -0.837781000     -0.206173000
P        0.529019000     -0.544284000     -0.656012000
C       -2.554296000     -0.850397000     -2.345423000
C       -2.454315000     -2.146986000     -1.667402000
C       -3.466757000     -2.160984000     -0.614023000
C       -3.997846000     -0.857136000     -0.527646000
C       -3.454408000     -0.056368000     -1.623492000
C       -1.969107000     -0.498668000     -3.668018000
H       -2.753109000     -0.583214000     -4.431560000
H       -1.162808000     -1.173674000     -3.957032000
H       -1.594093000      0.527331000     -3.695768000
C       -1.791110000     -3.358488000     -2.224366000
H       -1.499085000     -4.054065000     -1.434068000
H       -0.901854000     -3.100759000     -2.804614000
H       -2.482207000     -3.884836000     -2.894606000
C       -3.885459000     -3.355614000      0.165066000
H       -4.285941000     -3.086398000      1.145640000
H       -3.061097000     -4.057087000      0.310862000
H       -4.675137000     -3.883629000     -0.383040000
C       -5.057429000     -0.388368000      0.406721000
H       -6.028296000     -0.388517000     -0.104382000
H       -4.863943000      0.632579000      0.744961000
H       -5.140459000     -1.034771000      1.282634000
C       -3.949220000      1.282421000     -2.041227000
H       -3.156525000      1.888146000     -2.486376000
H       -4.374858000      1.839623000     -1.207005000
H       -4.736714000      1.156018000     -2.796311000
C        1.385982000     -2.155548000     -0.698878000
H        0.737852000     -2.835294000     -1.257844000
H        1.526777000     -2.557221000      0.301743000
H        2.347897000     -2.080068000     -1.204967000
C        0.969989000      0.039315000     -2.325445000
H        2.053511000      0.140374000     -2.381571000
H        0.489550000      0.978018000     -2.592700000
H        0.667129000     -0.731557000     -3.036393000
C        1.415951000      0.552192000      0.549437000
C        2.807302000      0.452506000      0.812468000
C        3.364376000      1.208177000      1.849402000
H        4.428577000      1.114463000      2.040183000
C        2.600822000      2.088875000      2.598663000
H        3.053361000      2.668956000      3.397262000
C        1.264478000      2.259767000      2.276348000
H        0.674241000      3.006722000      2.795799000
C        0.653978000      1.507438000      1.266407000
C        3.794241000     -0.330742000     -0.000064000
C        4.291833000     -1.567157000      0.462127000
C        5.235135000     -2.244473000     -0.314085000
H        5.615502000     -3.204126000      0.023727000
C        5.693187000     -1.711334000     -1.511600000
H        6.418466000     -2.257167000     -2.108974000
C        5.244199000     -0.465191000     -1.930667000
H        5.639035000     -0.037698000     -2.847102000
C        4.311273000      0.254349000     -1.179471000
C        3.859700000     -2.159920000      1.791554000
H        2.920394000     -1.676176000      2.081827000
C        4.898566000     -1.851463000      2.875109000
H        5.863547000     -2.303730000      2.619962000
H        4.579089000     -2.260137000      3.840052000
H        5.057069000     -0.777141000      2.999232000
C        3.619921000     -3.669862000      1.739566000
H        2.954572000     -3.961536000      0.921724000
H        3.172234000     -4.008646000      2.679643000
H        4.558139000     -4.220566000      1.614249000
C        3.961938000      1.680293000     -1.579980000
H        2.957705000      1.900357000     -1.201186000
C        3.960833000      1.927459000     -3.088422000
H        4.974835000      1.909499000     -3.501631000
H        3.549230000      2.920163000     -3.298806000
H        3.365040000      1.192109000     -3.638666000
C        4.928976000      2.659882000     -0.905496000
H        4.899195000      2.573507000      0.183664000
H        4.675439000      3.692482000     -1.170103000
H        5.957138000      2.468562000     -1.232234000
C       -0.755317000      1.926679000      0.958374000
C       -0.952522000      2.834658000     -0.122113000
C       -2.183110000      3.468998000     -0.257561000
H       -2.329128000      4.183009000     -1.061962000
C       -3.224508000      3.229133000      0.634299000
H       -4.172543000      3.747111000      0.516610000
C       -3.036246000      2.351201000      1.685191000
H       -3.834105000      2.199550000      2.406053000
C       -1.805740000      1.708288000      1.888102000
C        0.177520000      3.240664000     -1.051450000
H        0.920815000      2.439743000     -1.052399000
C       -0.279076000      3.456370000     -2.494364000
H       -0.895513000      2.626943000     -2.859968000
H        0.590203000      3.551764000     -3.153338000
H       -0.864753000      4.375068000     -2.603415000
C        0.878561000      4.495885000     -0.523245000
H        0.179298000      5.337884000     -0.473054000
H        1.704158000      4.779530000     -1.185522000
H        1.288520000      4.334642000      0.477877000
C       -1.617538000      0.974276000      3.202815000
H       -0.646580000      0.474272000      3.171620000
C       -2.700021000     -0.076033000      3.454422000
H       -3.683706000      0.386624000      3.588159000
H       -2.479558000     -0.634431000      4.370484000
H       -2.769838000     -0.787967000      2.627883000
C       -1.597343000      1.966376000      4.371934000
H       -0.835658000      2.740667000      4.248511000
H       -1.392508000      1.438947000      5.309780000
H       -2.565886000      2.467922000      4.474371000
C       -1.084575000     -2.274936000      1.238448000
H       -0.729920000     -3.113664000      0.626793000
H       -2.008408000     -2.625423000      1.712550000
C       -0.069796000     -2.019020000      2.349051000
H        0.330652000     -2.971331000      2.723054000
H        0.785575000     -1.410844000      2.042910000
H       -0.521835000     -1.516603000      3.205894000

109
FS21_1_TS1 E(pbe1pbe) = -2158.326397
Ir       1.977602000     -0.282635000     -0.155062000
P       -0.236037000     -0.003415000     -0.855758000
C        2.984672000     -0.540428000     -2.217071000
C        3.738789000      0.379039000     -1.468428000
C        4.222451000     -0.283844000     -0.248117000
C        3.736521000     -1.609706000     -0.247255000
C        2.860880000     -1.748561000     -1.409339000
C        2.491240000     -0.355614000     -3.608869000
H        3.277482000     -0.656726000     -4.312556000
H        2.244638000      0.687024000     -3.821715000
H        1.618669000     -0.975288000     -3.824613000
C        4.110641000      1.757526000     -1.889279000
H        4.279574000      2.411863000     -1.032119000
H        3.339311000      2.207148000     -2.519182000
H        5.041672000      1.727008000     -2.469013000
C        5.190307000      0.310640000      0.714317000
H        5.114497000     -0.153438000      1.699900000
H        5.037834000      1.385445000      0.829858000
H        6.213262000      0.160342000      0.347521000
C        4.083350000     -2.723088000      0.676291000
H        4.695708000     -3.457438000      0.139137000
H        3.191788000     -3.241201000      1.039677000
H        4.659684000     -2.375245000      1.534628000
C        2.303707000     -3.049497000     -1.864425000
H        1.486865000     -2.924863000     -2.575339000
H        1.948681000     -3.646308000     -1.021637000
H        3.098041000     -3.618806000     -2.364589000
C       -0.403726000      1.340985000     -2.087486000
H        0.119093000      1.006591000     -2.987905000
H        0.039886000      2.274353000     -1.744538000
H       -1.455785000      1.503317000     -2.333828000
C       -0.728571000     -1.412564000     -1.900859000
H       -1.729366000     -1.270670000     -2.308245000
H       -0.676245000     -2.362893000     -1.372631000
H       -0.017703000     -1.418991000     -2.729232000
C       -1.500176000      0.265531000      0.474985000
C       -1.528665000      1.519763000      1.145652000
C       -2.177089000      1.632103000      2.377780000
H       -2.171406000      2.595935000      2.878271000
C       -2.848098000      0.555566000      2.940475000
H       -3.339108000      0.653184000      3.904022000
C       -2.950761000     -0.619989000      2.214617000
H       -3.564599000     -1.435469000      2.584680000
C       -2.303197000     -0.788357000      0.983035000
C       -1.046897000      2.809873000      0.550626000
C        0.189836000      3.375899000      0.903890000
C        0.567172000      4.595900000      0.331627000
H        1.522565000      5.039627000      0.596393000
C       -0.269948000      5.259987000     -0.552423000
H        0.038146000      6.205446000     -0.990493000
C       -1.519093000      4.727250000     -0.849001000
H       -2.185901000      5.270983000     -1.511255000
C       -1.933368000      3.513722000     -0.300361000
C        1.099123000      2.735203000      1.930812000
H        0.733700000      1.719131000      2.116228000
C        1.039661000      3.496143000      3.256099000
H        1.396574000      4.524997000      3.134516000
H        1.666903000      3.007637000      4.010000000
H        0.017006000      3.540810000      3.643259000
C        2.531847000      2.631994000      1.418719000
H        2.552536000      2.056620000      0.477757000
H        3.176696000      2.132848000      2.146137000
H        2.968765000      3.614032000      1.209329000
C       -3.344934000      3.021308000     -0.562896000
H       -3.362204000      1.943509000     -0.381235000
C       -3.829188000      3.259357000     -1.991883000
H       -3.977943000      4.323969000     -2.201227000
H       -4.796102000      2.768279000     -2.143024000
H       -3.129123000      2.868462000     -2.737663000
C       -4.313546000      3.664596000      0.434629000
H       -4.028830000      3.445562000      1.467660000
H       -5.331784000      3.291882000      0.278137000
H       -4.327503000      4.753429000      0.311768000
C       -2.668829000     -2.051307000      0.259443000
C       -3.599661000     -1.977584000     -0.806538000
C       -4.024671000     -3.159280000     -1.412527000
H       -4.733831000     -3.115211000     -2.233010000
C       -3.557693000     -4.396880000     -0.984586000
H       -3.899205000     -5.306102000     -1.471861000
C       -2.664379000     -4.463845000      0.072574000
H       -2.313801000     -5.432847000      0.416907000
C       -2.214863000     -3.304293000      0.714325000
C       -4.164447000     -0.649135000     -1.282521000
H       -3.380949000      0.103913000     -1.149745000
C       -4.551784000     -0.631720000     -2.759671000
H       -3.743214000     -0.995104000     -3.403599000
H       -4.791182000      0.391843000     -3.065279000
H       -5.439070000     -1.241316000     -2.959950000
C       -5.357262000     -0.228211000     -0.419428000
H       -6.162520000     -0.967496000     -0.494981000
H       -5.753482000      0.737140000     -0.753685000
H       -5.081500000     -0.135558000      0.634723000
C       -1.265507000     -3.451206000      1.887458000
H       -0.921272000     -2.452018000      2.169481000
C       -0.034531000     -4.283419000      1.523653000
H       -0.297658000     -5.325988000      1.315330000
H        0.681774000     -4.287443000      2.352631000
H        0.468163000     -3.884288000      0.636626000
C       -1.979278000     -4.058650000      3.097538000
H       -2.841191000     -3.456602000      3.400914000
H       -1.296540000     -4.128100000      3.951495000
H       -2.341344000     -5.068456000      2.873773000
C        1.354897000     -0.905106000      1.762400000
C        2.339628000     -0.655630000      2.899694000
H        1.177438000     -1.982206000      1.676156000
H        0.386806000     -0.464320000      2.025921000
H        1.958693000     -1.091622000      3.834172000
H        3.320108000     -1.102647000      2.714989000
H        2.495653000      0.409601000      3.092280000

109
FS21_2_I1 E(pbe1pbe) = -2158.33134
77       1.652566000     -1.107862000     -0.135974000
15      -0.375503000     -0.248849000     -0.828634000
6        3.118917000     -0.378842000     -1.732349000
6        3.866863000     -0.510714000     -0.540317000
6        3.761038000     -1.883202000     -0.079406000
6        2.993630000     -2.616385000     -1.039765000
6        2.533193000     -1.682503000     -2.036646000
6        3.104124000      0.828062000     -2.606495000
1        4.043783000      0.881427000     -3.171243000
1        3.013064000      1.747831000     -2.023017000
1        2.289732000      0.798016000     -3.330836000
6        4.738277000      0.544822000      0.043998000
1        4.968973000      0.357788000      1.093983000
1        4.282549000      1.533271000     -0.041004000
1        5.689656000      0.564940000     -0.502973000
6        4.450399000     -2.449897000      1.115831000
1        3.932422000     -3.334442000      1.494902000
1        4.512359000     -1.719048000      1.926731000
1        5.474892000     -2.749701000      0.864720000
6        2.750054000     -4.085999000     -1.046961000
1        3.549915000     -4.590076000     -1.602803000
1        1.800682000     -4.331896000     -1.528404000
1        2.738585000     -4.501331000     -0.036476000
6        1.892858000     -2.070268000     -3.325716000
1        1.337072000     -1.247269000     -3.778046000
1        1.216311000     -2.919046000     -3.202431000
1        2.669586000     -2.368482000     -4.040774000
6       -0.290036000      0.824328000     -2.298641000
1        0.038454000      0.204469000     -3.135621000
1        0.416337000      1.637849000     -2.151736000
1       -1.279518000      1.219915000     -2.534794000
6       -1.344495000     -1.621992000     -1.550728000
1       -2.224560000     -1.280991000     -2.095584000
1       -1.645903000     -2.364353000     -0.814087000
1       -0.650112000     -2.096090000     -2.250627000
6       -1.382658000      0.666508000      0.447004000
6       -0.838815000      1.833051000      1.062023000
6       -1.527004000      2.441395000      2.116723000
1       -1.101557000      3.335006000      2.559880000
6       -2.741133000      1.958504000      2.576365000
1       -3.256847000      2.448986000      3.396400000
6       -3.309474000      0.875698000      1.930561000
1       -4.296450000      0.528125000      2.217638000
6       -2.663589000      0.223864000      0.871206000
6        0.384974000      2.580750000      0.612139000
6        1.561169000      2.597640000      1.396852000
6        2.658473000      3.341484000      0.950701000
1        3.567215000      3.356281000      1.545354000
6        2.597177000      4.086947000     -0.217943000
1        3.463329000      4.651700000     -0.552202000
6        1.401744000      4.159017000     -0.922767000
1        1.333254000      4.806996000     -1.790811000
6        0.276387000      3.443627000     -0.507878000
6        1.633979000      1.978847000      2.783933000
1        0.788126000      1.293948000      2.898104000
6        1.485640000      3.080754000      3.841840000
1        2.334983000      3.771257000      3.794581000
1        1.460060000      2.646034000      4.847047000
1        0.576268000      3.670929000      3.704408000
6        2.922998000      1.206335000      3.065158000
1        3.120452000      0.440353000      2.312693000
1        2.856724000      0.718143000      4.043334000
1        3.790783000      1.873181000      3.097700000
6       -1.067037000      3.729911000     -1.163205000
1       -1.685251000      2.830341000     -1.082952000
6       -0.984051000      4.123556000     -2.637095000
1       -0.545140000      5.118922000     -2.763630000
1       -1.991660000      4.165343000     -3.063734000
1       -0.394797000      3.420119000     -3.232251000
6       -1.785239000      4.840920000     -0.387263000
1       -1.946808000      4.567464000      0.658280000
1       -2.762995000      5.047133000     -0.836753000
1       -1.198931000      5.766124000     -0.410017000
6       -3.524377000     -0.819312000      0.223218000
6       -4.261036000     -0.461786000     -0.927108000
6       -5.169984000     -1.379217000     -1.456648000
1       -5.744138000     -1.115714000     -2.340009000
6       -5.355934000     -2.623569000     -0.867243000
1       -6.066742000     -3.327077000     -1.292096000
6       -4.636056000     -2.962980000      0.270035000
1       -4.791094000     -3.935109000      0.729073000
6       -3.719982000     -2.072248000      0.836932000
6       -4.110941000      0.903788000     -1.574308000
1       -3.144456000      1.312356000     -1.263646000
6       -4.112821000      0.853369000     -3.101423000
1       -3.376267000      0.140696000     -3.488055000
1       -3.873468000      1.841385000     -3.509199000
1       -5.091671000      0.570206000     -3.502109000
6       -5.190214000      1.861322000     -1.063185000
1       -6.188891000      1.498800000     -1.331528000
1       -5.061971000      2.857521000     -1.501524000
1       -5.149028000      1.962280000      0.025558000
6       -2.974069000     -2.478530000      2.095665000
1       -2.114574000     -1.805669000      2.202513000
6       -2.450231000     -3.915479000      2.031665000
1       -3.263827000     -4.642007000      2.128055000
1       -1.753194000     -4.099526000      2.856041000
1       -1.929064000     -4.127755000      1.092870000
6       -3.853300000     -2.313368000      3.338899000
1       -4.182495000     -1.279985000      3.474510000
1       -3.305714000     -2.614670000      4.238855000
1       -4.747349000     -2.942171000      3.262774000
6        0.598972000     -2.423524000      1.088798000
6        0.912057000     -1.325176000      2.024283000
1        1.138936000     -3.357084000      1.244687000
1       -0.454238000     -2.592958000      0.891940000
1        0.045994000     -0.806078000      2.441688000
1        1.680435000     -1.522965000      2.770964000
1        1.370088000     -0.332569000      1.440767000

109
FS21_3_TS2 E(pbe1pbe) = -2158.331075
77       1.655017000     -1.080088000     -0.126071000
15      -0.369527000     -0.239619000     -0.836181000
6        3.110897000     -0.412998000     -1.727013000
6        3.862406000     -0.543608000     -0.528580000
6        3.743265000     -1.907220000     -0.064288000
6        2.975272000     -2.640676000     -1.033712000
6        2.543577000     -1.719066000     -2.043742000
6        3.111876000      0.793266000     -2.603471000
1        4.057486000      0.842338000     -3.158466000
1        3.018762000      1.713112000     -2.020312000
1        2.304458000      0.767748000     -3.335876000
6        4.737434000      0.514196000      0.047567000
1        5.004202000      0.309935000      1.085741000
1        4.266232000      1.497970000     -0.003431000
1        5.670106000      0.558677000     -0.529141000
6        4.419427000     -2.482261000      1.134640000
1        3.868649000     -3.337704000      1.534124000
1        4.519357000     -1.740980000      1.931967000
1        5.427448000     -2.830646000      0.879900000
6        2.722100000     -4.108943000     -1.028238000
1        3.532506000     -4.625253000     -1.556986000
1        1.783832000     -4.356124000     -1.530400000
1        2.683632000     -4.512360000     -0.013470000
6        1.901249000     -2.103248000     -3.333090000
1        1.345773000     -1.278054000     -3.782168000
1        1.223202000     -2.951278000     -3.211762000
1        2.675405000     -2.400415000     -4.051289000
6       -0.283658000      0.836331000     -2.303457000
1        0.059065000      0.220225000     -3.137632000
1        0.412013000      1.658195000     -2.151118000
1       -1.276532000      1.219783000     -2.546264000
6       -1.327770000     -1.616416000     -1.566130000
1       -2.209027000     -1.279804000     -2.112351000
1       -1.626306000     -2.364239000     -0.833713000
1       -0.628348000     -2.082758000     -2.266338000
6       -1.378711000      0.664543000      0.445813000
6       -0.843964000      1.836890000      1.059049000
6       -1.529622000      2.430731000      2.123702000
1       -1.113006000      3.329601000      2.564603000
6       -2.730847000      1.927913000      2.595948000
1       -3.243779000      2.407611000      3.424075000
6       -3.291648000      0.840166000      1.951886000
1       -4.270843000      0.478312000      2.247754000
6       -2.649159000      0.202818000      0.881889000
6        0.363463000      2.604996000      0.598264000
6        1.547630000      2.639751000      1.370399000
6        2.631958000      3.393118000      0.908700000
1        3.547498000      3.419929000      1.492408000
6        2.549040000      4.133506000     -0.261917000
1        3.405164000      4.706003000     -0.608546000
6        1.344371000      4.191073000     -0.951929000
1        1.258191000      4.835622000     -1.820903000
6        0.232301000      3.463468000     -0.522379000
6        1.643580000      2.025212000      2.757982000
1        0.809237000      1.327822000      2.881852000
6        1.490899000      3.125987000      3.816169000
1        2.327782000      3.830574000      3.756381000
1        1.486638000      2.692170000      4.822118000
1        0.569654000      3.700258000      3.690829000
6        2.945159000      1.269487000      3.024565000
1        3.140230000      0.508663000      2.266784000
1        2.895564000      0.778621000      4.002437000
1        3.805236000      1.946542000      3.049026000
6       -1.121073000      3.729716000     -1.165178000
1       -1.723895000      2.820092000     -1.082697000
6       -1.057192000      4.127322000     -2.638818000
1       -0.637258000      5.130596000     -2.767425000
1       -2.068819000      4.151623000     -3.057252000
1       -0.459959000      3.435264000     -3.239443000
6       -1.850166000      4.826786000     -0.379596000
1       -1.999434000      4.546962000      0.666161000
1       -2.834314000      5.020282000     -0.820653000
1       -1.277859000      5.760708000     -0.403143000
6       -3.501042000     -0.846300000      0.232145000
6       -4.235735000     -0.493256000     -0.921361000
6       -5.121565000     -1.423763000     -1.466404000
1       -5.687225000     -1.166835000     -2.356925000
6       -5.292466000     -2.674452000     -0.885751000
1       -5.985114000     -3.388311000     -1.323135000
6       -4.582285000     -3.006009000      0.259619000
1       -4.727949000     -3.981966000      0.713541000
6       -3.685899000     -2.103777000      0.840205000
6       -4.108552000      0.882019000     -1.553025000
1       -3.139813000      1.294058000     -1.254310000
6       -4.139522000      0.855942000     -3.080020000
1       -3.408625000      0.151533000     -3.491962000
1       -3.909744000      1.851108000     -3.475647000
1       -5.126255000      0.578668000     -3.465791000
6       -5.186630000      1.822238000     -1.007813000
1       -6.186569000      1.452628000     -1.261370000
1       -5.076925000      2.825067000     -1.435848000
1       -5.125249000      1.910040000      0.081030000
6       -2.951021000     -2.505997000      2.106763000
1       -2.104944000     -1.819510000      2.230939000
6       -2.404399000     -3.934680000      2.041421000
1       -3.207894000     -4.673511000      2.128321000
1       -1.711478000     -4.111607000      2.870761000
1       -1.872926000     -4.136419000      1.106075000
6       -3.850442000     -2.364666000      3.338572000
1       -4.195415000     -1.337313000      3.480235000
1       -3.311501000     -2.667840000      4.243090000
1       -4.734511000     -3.004774000      3.243127000
6        0.597428000     -2.404625000      1.124664000
6        0.962660000     -1.290996000      1.981094000
1        1.146873000     -3.335697000      1.249381000
1       -0.457596000     -2.554922000      0.927677000
1        0.141824000     -0.696133000      2.384567000
1        1.779435000     -1.429898000      2.686538000
1        1.404544000     -0.180028000      1.263674000

142
FS22_1_TS1H E(pbe1pbe) = -3242.803741
Ir      -0.178933000     -0.683568000     -0.110610000
Cl      -1.314329000     -1.615761000     -2.015993000
P       -2.299965000     -0.396907000      0.745980000
C        0.775529000     -1.532139000      1.604484000
C        0.977984000     -2.361545000      0.427954000
C        1.829682000     -1.631099000     -0.486619000
C        2.173839000     -0.383546000      0.118994000
C        1.401203000     -0.267201000      1.353020000
C        0.227045000     -1.997378000      2.905161000
H        1.028038000     -2.526794000      3.436846000
H       -0.604184000     -2.695935000      2.788630000
H       -0.087915000     -1.165602000      3.536472000
C        0.557339000     -3.779476000      0.282365000
H        0.388715000     -4.033220000     -0.765857000
H       -0.363220000     -3.977475000      0.836710000
H        1.340469000     -4.439561000      0.676643000
C        2.359583000     -2.181119000     -1.764996000
H        2.829905000     -1.402840000     -2.369406000
H        1.560685000     -2.639023000     -2.356184000
H        3.114041000     -2.951258000     -1.564353000
C        3.157861000      0.554051000     -0.317624000
H        4.183365000      0.207509000      0.357068000
H        2.982001000      1.580881000      0.001503000
H        3.432477000      0.481379000     -1.370362000
C        1.542056000      0.844937000      2.331418000
H        0.720296000      0.848268000      3.051631000
H        1.553640000      1.812672000      1.826021000
H        2.483129000      0.736658000      2.884889000
C       -3.029968000     -2.053993000      0.942957000
H       -2.281557000     -2.648851000      1.473384000
H       -3.181968000     -2.502381000     -0.036972000
H       -3.958093000     -2.045550000      1.515001000
C       -2.413581000      0.264429000      2.443746000
H       -3.423851000      0.605013000      2.673364000
H       -1.709838000      1.083444000      2.580072000
H       -2.158079000     -0.542311000      3.135023000
C       -3.377214000      0.644356000     -0.337406000
C       -4.740484000      0.372451000     -0.600396000
C       -5.442973000      1.181303000     -1.501008000
H       -6.488699000      0.956206000     -1.686234000
C       -4.841595000      2.260094000     -2.128105000
H       -5.403895000      2.879995000     -2.820047000
C       -3.520292000      2.557139000     -1.833196000
H       -3.051676000      3.431831000     -2.270347000
C       -2.774585000      1.766487000     -0.954246000
C       -5.555165000     -0.694216000      0.059229000
C       -5.781989000     -1.919948000     -0.599412000
C       -6.590814000     -2.872923000      0.022876000
H       -6.769656000     -3.825988000     -0.466384000
C       -7.163933000     -2.624924000      1.264139000
H       -7.782940000     -3.381921000      1.738327000
C       -6.956540000     -1.403504000      1.893048000
H       -7.425520000     -1.210722000      2.853323000
C       -6.166144000     -0.415612000      1.299517000
C       -5.172400000     -2.211860000     -1.959443000
H       -4.300919000     -1.557919000     -2.079390000
C       -6.165870000     -1.887739000     -3.079346000
H       -7.066851000     -2.505086000     -2.986614000
H       -5.717207000     -2.088757000     -4.058476000
H       -6.474490000     -0.839263000     -3.060006000
C       -4.685817000     -3.653704000     -2.108761000
H       -4.035680000     -3.960389000     -1.283394000
H       -4.116820000     -3.757053000     -3.038139000
H       -5.520453000     -4.361577000     -2.157006000
C       -6.045040000      0.949964000      1.954189000
H       -5.120226000      1.413876000      1.591381000
C       -5.978977000      0.893159000      3.479966000
H       -6.942984000      0.609754000      3.915695000
H       -5.723395000      1.879759000      3.881139000
H       -5.231510000      0.176641000      3.836391000
C       -7.201793000      1.852619000      1.513808000
H       -7.225094000      1.973315000      0.427220000
H       -7.106251000      2.847502000      1.963216000
H       -8.162218000      1.428489000      1.827473000
C       -1.392960000      2.264749000     -0.655176000
C       -1.214542000      3.085741000      0.492437000
C        0.022285000      3.692614000      0.702356000
H        0.169247000      4.320235000      1.575769000
C        1.061326000      3.542160000     -0.210490000
H        2.013716000      4.036017000     -0.035016000
C        0.863040000      2.798768000     -1.361274000
H        1.661826000      2.726612000     -2.092434000
C       -0.357129000      2.162069000     -1.622582000
C       -2.377115000      3.456213000      1.401209000
H       -3.097456000      2.632333000      1.390831000
C       -1.974294000      3.722829000      2.851920000
H       -1.313827000      2.951422000      3.259580000
H       -2.868719000      3.768629000      3.481704000
H       -1.460205000      4.684327000      2.955946000
C       -3.096928000      4.692437000      0.847980000
H       -2.413392000      5.547919000      0.809231000
H       -3.940873000      4.960642000      1.493287000
H       -3.484756000      4.521525000     -0.159042000
C       -0.561182000      1.560353000     -3.003867000
H       -1.434042000      0.902892000     -2.965208000
C        0.629999000      0.727817000     -3.478181000
H        1.508750000      1.352778000     -3.675244000
H        0.376173000      0.218864000     -4.413439000
H        0.899664000     -0.035931000     -2.746405000
C       -0.822726000      2.669536000     -4.030294000
H       -1.698644000      3.273455000     -3.784201000
H       -0.985792000      2.232484000     -5.021531000
H        0.038378000      3.344543000     -4.097477000
Li       6.281439000      0.111289000     -0.318572000
O        5.879073000     -0.978430000     -1.907457000
O        6.527840000      1.992466000     -0.811535000
O        8.143632000     -0.415765000      0.057773000
C        6.074263000     -0.594651000     -3.253723000
H        5.920403000      0.483934000     -3.320281000
H        7.091792000     -0.833818000     -3.591242000
H        5.356219000     -1.102035000     -3.911121000
C        8.512367000     -1.340983000      1.064670000
H        9.469204000     -1.054464000      1.520036000
H        7.729127000     -1.326556000      1.823626000
H        8.605609000     -2.354289000      0.651095000
C        9.096106000     -0.342880000     -0.983941000
H        8.739669000      0.392889000     -1.708167000
H       10.072455000     -0.021313000     -0.598108000
H        9.217420000     -1.315159000     -1.480398000
C        7.475110000      2.753073000     -0.081086000
H        6.975222000      3.410439000      0.642121000
H        8.118348000      2.049727000      0.449654000
H        8.082850000      3.367020000     -0.758535000
C        5.604214000      2.815131000     -1.496678000
H        6.119292000      3.459196000     -2.221603000
H        4.904598000      2.166586000     -2.026358000
H        5.046191000      3.448317000     -0.794137000
C        6.104203000     -2.361781000     -1.710549000
H        7.136512000     -2.634012000     -1.968951000
H        5.926177000     -2.578648000     -0.655462000
H        5.418013000     -2.958342000     -2.324750000
C        5.172695000     -0.290313000      1.483662000
C        4.800275000     -1.588971000      1.879875000
C        5.601012000      0.563711000      2.516195000
C        4.875067000     -2.024983000      3.204593000
H        4.429039000     -2.291439000      1.130418000
C        5.682880000      0.150351000      3.849077000
H        5.886989000      1.591488000      2.282174000
C        5.321368000     -1.150959000      4.196468000
H        4.590201000     -3.042547000      3.467130000
H        6.026039000      0.839890000      4.618416000
H        5.381611000     -1.479645000      5.230946000

142
FS22_1_TS1C E(pbe1pbe) = -3242.805781
Ir       0.064212000     -0.877600000      0.453503000
Cl       1.474823000     -1.763689000      2.154387000
P        1.998146000     -0.329320000     -0.712859000
C       -1.196721000     -1.513138000     -1.152398000
C       -1.212161000     -2.482881000     -0.068677000
C       -1.846252000     -1.864792000      1.069607000
C       -2.320429000     -0.576618000      0.667476000
C       -1.730786000     -0.289195000     -0.635165000
C       -0.881337000     -1.832606000     -2.568979000
H       -1.740415000     -2.367200000     -2.991550000
H       -0.011827000     -2.486562000     -2.666039000
H       -0.719327000     -0.934016000     -3.165631000
C       -0.815386000     -3.909231000     -0.177594000
H       -0.494358000     -4.306470000      0.787269000
H       -0.006076000     -4.046741000     -0.898822000
H       -1.679660000     -4.492833000     -0.518658000
C       -2.098133000     -2.541600000      2.370935000
H       -2.393605000     -1.826032000      3.141772000
H       -1.199324000     -3.057932000      2.720119000
H       -2.899145000     -3.281609000      2.264375000
C       -2.870233000      0.449382000      1.593498000
H       -3.580010000     -0.002543000      2.287108000
H       -3.374460000      1.242509000      1.042236000
H       -2.067320000      0.902491000      2.181408000
C       -1.981362000      0.958781000     -1.399972000
H       -1.377463000      0.998860000     -2.309199000
H       -1.752396000      1.840989000     -0.798026000
H       -3.039855000      1.001720000     -1.677001000
C        2.734805000     -1.941354000     -1.147882000
H        1.913870000     -2.517844000     -1.583514000
H        3.067928000     -2.457934000     -0.248785000
H        3.547566000     -1.867710000     -1.870300000
C        1.740820000      0.416063000     -2.360258000
H        2.667390000      0.837271000     -2.753481000
H        0.980071000      1.192620000     -2.306628000
H        1.399472000     -0.369237000     -3.038077000
C        3.239650000      0.765101000      0.124914000
C        4.632343000      0.499604000      0.127684000
C        5.507826000      1.381986000      0.770892000
H        6.568923000      1.153308000      0.753605000
C        5.052990000      2.531773000      1.393326000
H        5.747359000      3.210924000      1.878800000
C        3.696942000      2.810672000      1.366939000
H        3.323305000      3.723084000      1.819877000
C        2.778916000      1.948879000      0.755126000
C        5.318777000     -0.638981000     -0.559478000
C        5.634693000     -1.808734000      0.159876000
C        6.341023000     -2.822171000     -0.491301000
H        6.585178000     -3.734351000      0.045101000
C        6.734070000     -2.684031000     -1.816919000
H        7.279101000     -3.485284000     -2.308795000
C        6.439087000     -1.516662000     -2.509967000
H        6.764382000     -1.409763000     -3.540813000
C        5.738725000     -0.475528000     -1.894979000
C        5.236780000     -1.972250000      1.615919000
H        4.393630000     -1.299248000      1.807928000
C        6.389600000     -1.563293000      2.537814000
H        7.264837000     -2.201070000      2.368239000
H        6.094610000     -1.665583000      3.588006000
H        6.693840000     -0.525903000      2.372975000
C        4.773140000     -3.387049000      1.959110000
H        3.982065000     -3.733125000      1.287017000
H        4.374557000     -3.408663000      2.978146000
H        5.596355000     -4.108588000      1.915233000
C        5.485822000      0.813378000     -2.656629000
H        4.680266000      1.350288000     -2.142646000
C        5.048557000      0.579160000     -4.102541000
H        5.866778000      0.184021000     -4.713637000
H        4.733308000      1.523673000     -4.559189000
H        4.214033000     -0.126663000     -4.169045000
C        6.724743000      1.711998000     -2.613427000
H        7.006364000      1.954095000     -1.584405000
H        6.539209000      2.652304000     -3.144627000
H        7.578665000      1.216653000     -3.088985000
C        1.365633000      2.453273000      0.806577000
C        0.901149000      3.294303000     -0.233638000
C       -0.338307000      3.922714000     -0.092509000
H       -0.702024000      4.569857000     -0.885226000
C       -1.091404000      3.771193000      1.065038000
H       -2.043206000      4.286093000      1.168053000
C       -0.605046000      2.992280000      2.105297000
H       -1.174224000      2.923434000      3.027403000
C        0.620994000      2.326154000      2.005513000
C        1.769031000      3.648968000     -1.429452000
H        2.490900000      2.839933000     -1.576177000
C        0.979861000      3.832688000     -2.726724000
H        0.260208000      3.027141000     -2.902721000
H        1.665748000      3.866426000     -3.579348000
H        0.422382000      4.775526000     -2.726781000
C        2.570134000      4.924163000     -1.142228000
H        1.896586000      5.765407000     -0.944008000
H        3.192918000      5.184399000     -2.005313000
H        3.227091000      4.804071000     -0.277319000
C        1.164322000      1.605645000      3.229699000
H        1.946842000      0.916261000      2.897060000
C        0.108612000      0.782117000      3.966997000
H       -0.651665000      1.416990000      4.435440000
H        0.585666000      0.204028000      4.764426000
H       -0.387210000      0.069375000      3.303714000
C        1.784997000      2.607739000      4.209785000
H        2.607948000      3.169952000      3.763354000
H        2.176165000      2.081777000      5.087460000
H        1.033701000      3.327273000      4.555360000
Li      -5.707223000      0.424232000     -0.264313000
O       -6.288247000      1.291518000      1.431020000
O       -5.241111000      2.003322000     -1.376809000
O       -7.448222000     -0.050941000     -1.129977000
C       -7.246263000      2.333096000      1.412654000
H       -7.020894000      2.980441000      0.563832000
H       -8.263415000      1.933997000      1.305150000
H       -7.193280000      2.922532000      2.337362000
C       -7.866050000     -1.379288000     -1.392545000
H       -7.921898000     -1.563163000     -2.473611000
H       -7.131635000     -2.050509000     -0.947488000
H       -8.852871000     -1.567130000     -0.948500000
C       -8.367547000      0.896902000     -1.630944000
H       -7.967653000      1.890757000     -1.425726000
H       -8.503278000      0.779798000     -2.714950000
H       -9.346131000      0.792439000     -1.143345000
C       -5.378953000      1.963558000     -2.785376000
H       -4.402637000      2.068591000     -3.276888000
H       -5.812491000      0.996527000     -3.044807000
H       -6.039462000      2.766276000     -3.137953000
C       -4.677877000      3.219319000     -0.923838000
H       -5.333773000      4.067218000     -1.162121000
H       -4.559049000      3.144694000      0.158788000
H       -3.697252000      3.393473000     -1.384543000
C       -6.533881000      0.386350000      2.493032000
H       -7.521318000     -0.083062000      2.388302000
H       -5.765813000     -0.386405000      2.454904000
H       -6.482586000      0.901041000      3.461145000
C       -4.531001000     -1.393044000     -0.320990000
C       -4.963017000     -2.458681000      0.493452000
C       -4.376999000     -1.721188000     -1.683536000
C       -5.213934000     -3.746219000      0.006773000
H       -5.108039000     -2.297036000      1.563845000
C       -4.632373000     -2.993914000     -2.202087000
H       -4.039741000     -0.954692000     -2.386673000
C       -5.048682000     -4.018398000     -1.351094000
H       -5.542101000     -4.535426000      0.681431000
H       -4.511459000     -3.190724000     -3.266584000
H       -5.244500000     -5.014009000     -1.741494000

135
FS23_C_1_TS1 E(pbe1pbe) = -3051.260915
Ir       0.298372000      0.038002000     -0.585144000
Cl      -0.839466000     -0.890605000     -2.470379000
P       -1.607987000     -0.469012000      0.625495000
C        1.793899000     -0.561215000      0.836600000
C        2.177296000     -1.231749000     -0.393842000
C        2.374847000     -0.197374000     -1.394037000
C        2.291352000      1.064318000     -0.752308000
C        1.886923000      0.858843000      0.629101000
C        1.662876000     -1.239097000      2.153673000
H        2.668017000     -1.499958000      2.504919000
H        1.088108000     -2.166033000      2.092205000
H        1.206976000     -0.587851000      2.899610000
C        2.023264000     -2.690201000     -0.689407000
H        1.077798000     -2.876832000     -1.209414000
H        2.038791000     -3.280201000      0.229064000
H        2.833011000     -3.040220000     -1.332287000
C        2.734738000     -0.473675000     -2.810867000
H        2.655924000      0.421477000     -3.431077000
H        2.076566000     -1.236643000     -3.235511000
H        3.765377000     -0.844002000     -2.872960000
C        2.618051000      2.388758000     -1.340452000
H        3.639338000      2.664399000     -1.046217000
H        1.946432000      3.165074000     -0.968653000
H        2.572522000      2.379608000     -2.430644000
C        1.837780000      1.911780000      1.680411000
H        1.192984000      1.614993000      2.511274000
H        1.455111000      2.853065000      1.280675000
H        2.842506000      2.093466000      2.084529000
C       -1.669068000     -2.291707000      0.669389000
H       -0.669088000     -2.599647000      0.987626000
H       -1.843204000     -2.682908000     -0.331789000
H       -2.407879000     -2.684639000      1.367725000
C       -1.543390000     -0.050960000      2.402853000
H       -2.539908000     -0.050527000      2.846247000
H       -1.081928000      0.926368000      2.536314000
H       -0.937726000     -0.805456000      2.909150000
C       -3.205467000      0.230466000     -0.003454000
C       -4.390865000     -0.533148000     -0.138560000
C       -5.544106000      0.062353000     -0.662581000
H       -6.440107000     -0.544577000     -0.748762000
C       -5.565950000      1.394581000     -1.039513000
H       -6.470052000      1.841231000     -1.442301000
C       -4.423154000      2.156906000     -0.861610000
H       -4.433882000      3.214589000     -1.102580000
C       -3.243989000      1.604242000     -0.350942000
C       -4.580995000     -1.949138000      0.304973000
C       -4.494926000     -3.000455000     -0.629234000
C       -4.750902000     -4.302585000     -0.194423000
H       -4.680864000     -5.125714000     -0.899438000
C       -5.089306000     -4.562977000      1.127644000
H       -5.280972000     -5.583223000      1.449258000
C       -5.191709000     -3.517048000      2.036588000
H       -5.471718000     -3.728712000      3.064400000
C       -4.949760000     -2.198252000      1.643021000
C       -4.138649000     -2.740150000     -2.082105000
H       -3.614489000     -1.779010000     -2.128194000
C       -5.402895000     -2.633051000     -2.939878000
H       -5.975268000     -3.567266000     -2.904609000
H       -5.140065000     -2.436501000     -3.985191000
H       -6.057173000     -1.825308000     -2.600706000
C       -3.202182000     -3.795245000     -2.670468000
H       -2.310896000     -3.944821000     -2.053185000
H       -2.868378000     -3.480119000     -3.664067000
H       -3.699672000     -4.764591000     -2.785568000
C       -5.135760000     -1.067722000      2.640157000
H       -4.576986000     -0.200793000      2.269727000
C       -4.608014000     -1.400112000      4.035394000
H       -5.226972000     -2.151931000      4.536031000
H       -4.620466000     -0.503568000      4.664895000
H       -3.581375000     -1.779994000      4.005620000
C       -6.608525000     -0.654835000      2.710496000
H       -6.980503000     -0.337755000      1.731800000
H       -6.743375000      0.177272000      3.410688000
H       -7.228883000     -1.490727000      3.052853000
C       -2.135208000      2.592577000     -0.145172000
C       -2.011853000      3.223322000      1.118038000
C       -1.062193000      4.234529000      1.275940000
H       -0.950932000      4.719110000      2.241159000
C       -0.287891000      4.664330000      0.204390000
H        0.431758000      5.467636000      0.340326000
C       -0.467327000      4.094577000     -1.048062000
H        0.099857000      4.474960000     -1.892268000
C       -1.387433000      3.060689000     -1.252110000
C       -2.987699000      2.941112000      2.249854000
H       -3.349503000      1.913958000      2.139272000
C       -2.386685000      3.090994000      3.647317000
H       -1.436570000      2.560813000      3.761178000
H       -3.083862000      2.696823000      4.393999000
H       -2.211523000      4.142789000      3.897664000
C       -4.204495000      3.866854000      2.129190000
H       -3.896654000      4.915787000      2.203640000
H       -4.917890000      3.664173000      2.935805000
H       -4.725278000      3.733282000      1.178120000
C       -1.640179000      2.574667000     -2.669712000
H       -2.154931000      1.610524000     -2.609707000
C       -0.358882000      2.361124000     -3.474094000
H        0.161735000      3.304616000     -3.672521000
H       -0.602468000      1.911930000     -4.442141000
H        0.324667000      1.681615000     -2.959734000
C       -2.541568000      3.563324000     -3.418256000
H       -3.505958000      3.703572000     -2.924546000
H       -2.734707000      3.202443000     -4.434398000
H       -2.059294000      4.544661000     -3.495324000
Li       6.761527000     -0.891997000      0.640891000
C        4.704033000     -1.464452000      0.306520000
H        4.354079000     -0.513422000      0.704527000
H        4.660128000     -1.546635000     -0.779239000
H        4.342813000     -2.340623000      0.843822000
O        6.976214000      0.287869000      2.187460000
O        8.127470000     -2.279879000      0.702857000
C        7.958271000      1.292831000      2.339330000
H        8.380656000      1.486359000      1.351410000
H        7.513865000      2.217237000      2.732098000
H        8.755222000      0.968834000      3.022326000
C        9.486432000     -2.038762000      1.007252000
H        9.542285000     -1.082978000      1.532088000
H        9.887419000     -2.828178000      1.656160000
H       10.095793000     -1.988251000      0.094569000
C        7.930734000     -3.502880000      0.018665000
H        6.859613000     -3.594746000     -0.173118000
H        8.477201000     -3.515572000     -0.934179000
H        8.265390000     -4.349825000      0.631656000
C        6.372436000     -0.076778000      3.412553000
H        5.864448000      0.782765000      3.870274000
H        5.638738000     -0.855963000      3.193927000
H        7.117190000     -0.467689000      4.118829000
O        7.319308000      0.367485000     -0.799020000
C        6.325364000      1.342868000     -1.054048000
H        5.461912000      0.900873000     -1.568282000
H        6.006872000      1.743091000     -0.089152000
H        6.730267000      2.157969000     -1.668245000
C        7.781400000     -0.241445000     -1.989992000
H        8.198015000      0.508477000     -2.674744000
H        8.566617000     -0.947528000     -1.714221000
H        6.970942000     -0.779578000     -2.500785000

135
FS23_H_1_TS1 E(pbe1pbe) = -3051.250529
Ir       0.257008000      0.109312000     -0.568542000
Cl      -0.829196000     -0.776484000     -2.488368000
P       -1.648137000     -0.459386000      0.634387000
C        1.788490000     -0.321033000      0.877372000
C        2.187403000     -0.940561000     -0.379100000
C        2.355257000      0.127262000     -1.348445000
C        2.123777000      1.363921000     -0.689958000
C        1.723352000      1.099080000      0.682699000
C        1.737540000     -1.038197000      2.179585000
H        2.765248000     -1.248648000      2.501279000
H        1.223616000     -1.998929000      2.102363000
H        1.263232000     -0.438930000      2.957834000
C        2.538100000     -2.327514000     -0.571970000
H        2.386344000     -2.677285000     -1.595339000
H        2.064110000     -3.005223000      0.141375000
H        3.715946000     -2.407881000     -0.373863000
C        2.770739000     -0.075391000     -2.763416000
H        2.542737000      0.797462000     -3.379046000
H        2.255206000     -0.935632000     -3.198053000
H        3.849058000     -0.265109000     -2.823524000
C        2.330792000      2.724818000     -1.245101000
H        3.297884000      3.100266000     -0.884613000
H        1.560242000      3.418453000     -0.902435000
H        2.353701000      2.730459000     -2.335492000
C        1.526571000      2.134848000      1.732770000
H        0.932215000      1.750300000      2.564335000
H        1.016321000      3.012642000      1.330685000
H        2.495994000      2.457470000      2.134624000
C       -1.589909000     -2.281249000      0.727662000
H       -0.579710000     -2.510718000      1.077651000
H       -1.711295000     -2.715029000     -0.263929000
H       -2.318674000     -2.705766000      1.418209000
C       -1.596348000      0.004612000      2.396870000
H       -2.562815000     -0.147938000      2.879858000
H       -1.294447000      1.045877000      2.494526000
H       -0.857150000     -0.631389000      2.888644000
C       -3.288780000      0.116258000     -0.011139000
C       -4.387343000     -0.752470000     -0.227593000
C       -5.574436000     -0.247698000     -0.771435000
H       -6.401252000     -0.935072000     -0.920692000
C       -5.718166000      1.092997000     -1.085005000
H       -6.648056000      1.467504000     -1.502292000
C       -4.665945000      1.954654000     -0.822929000
H       -4.775222000      3.017325000     -1.012255000
C       -3.454608000      1.495600000     -0.295218000
C       -4.468645000     -2.194990000      0.161525000
C       -4.283928000     -3.204404000     -0.802839000
C       -4.457228000     -4.535858000     -0.417235000
H       -4.311565000     -5.326814000     -1.147171000
C       -4.812292000     -4.864769000      0.884692000
H       -4.941606000     -5.906307000      1.166704000
C       -5.010495000     -3.860205000      1.824416000
H       -5.301402000     -4.125393000      2.836806000
C       -4.848974000     -2.515883000      1.481100000
C       -3.916702000     -2.873746000     -2.238112000
H       -3.512205000     -1.855919000     -2.251928000
C       -5.157869000     -2.904669000     -3.134538000
H       -5.607560000     -3.904353000     -3.140673000
H       -4.891618000     -2.647692000     -4.165794000
H       -5.920124000     -2.196616000     -2.797466000
C       -2.839443000     -3.796459000     -2.807637000
H       -1.949821000     -3.829893000     -2.171589000
H       -2.526706000     -3.436459000     -3.792882000
H       -3.205157000     -4.821343000     -2.935523000
C       -5.122032000     -1.434954000      2.512082000
H       -4.629008000     -0.518159000      2.169596000
C       -4.566883000     -1.769416000      3.895927000
H       -5.109419000     -2.597175000      4.364298000
H       -4.665485000     -0.903818000      4.560205000
H       -3.508200000     -2.046924000      3.855019000
C       -6.621634000     -1.137969000      2.590454000
H       -7.015730000     -0.825538000      1.618769000
H       -6.820513000     -0.336663000      3.311048000
H       -7.176574000     -2.027436000      2.909396000
C       -2.455397000      2.576905000     -0.011805000
C       -2.440381000      3.172791000      1.273294000
C       -1.593029000      4.259183000      1.501480000
H       -1.566402000      4.721014000      2.483889000
C       -0.817454000      4.789202000      0.476779000
H       -0.178565000      5.647809000      0.666865000
C       -0.895035000      4.247149000     -0.799035000
H       -0.333386000      4.705257000     -1.607707000
C       -1.711241000      3.144478000     -1.071911000
C       -3.430549000      2.762945000      2.353034000
H       -3.705092000      1.716878000      2.181903000
C       -2.896245000      2.892582000      3.779326000
H       -1.922903000      2.412476000      3.915491000
H       -3.599357000      2.430494000      4.480156000
H       -2.793316000      3.941677000      4.076099000
C       -4.712340000      3.594985000      2.222882000
H       -4.494579000      4.659816000      2.361672000
H       -5.439480000      3.294854000      2.985600000
H       -5.180970000      3.470316000      1.243786000
C       -1.872767000      2.684472000     -2.511596000
H       -2.302359000      1.677699000     -2.499326000
C       -0.554470000      2.609716000     -3.278299000
H       -0.101234000      3.598443000     -3.411724000
H       -0.731441000      2.192646000     -4.274786000
H        0.162017000      1.958716000     -2.772668000
C       -2.835249000      3.613927000     -3.259840000
H       -3.822255000      3.653593000     -2.793438000
H       -2.965742000      3.269829000     -4.291615000
H       -2.439472000      4.635601000     -3.292513000
Li       7.210586000     -1.026490000      0.401194000
C        5.492811000     -2.313164000     -0.075291000
H        5.802896000     -3.343162000     -0.211781000
H        5.197847000     -1.966759000      0.910503000
H        5.468651000     -1.641293000     -0.928037000
O        7.881442000     -1.146096000      2.229267000
O        8.711825000     -0.962461000     -0.845928000
C        8.207999000     -2.434461000      2.717727000
H        7.592855000     -3.153384000      2.171591000
H        9.270029000     -2.661224000      2.552892000
H        7.988792000     -2.510940000      3.790570000
C        8.599207000     -0.119201000      2.885383000
H        9.682606000     -0.250376000      2.763418000
H        8.296621000      0.829612000      2.437899000
H        8.363547000     -0.105642000      3.957626000
C        9.828417000     -0.148113000     -0.541840000
H       10.355713000      0.145232000     -1.458747000
H        9.456931000      0.748602000     -0.041291000
H       10.532281000     -0.670874000      0.119595000
C        9.081676000     -2.156972000     -1.512380000
H        8.164268000     -2.714676000     -1.710734000
H        9.585258000     -1.930876000     -2.460986000
H        9.750190000     -2.765509000     -0.888467000
O        6.524256000      0.835861000      0.360786000
C        6.310012000      1.381688000     -0.928369000
H        6.231388000      2.475553000     -0.877569000
H        7.167696000      1.109462000     -1.546115000
H        5.395514000      0.976285000     -1.382970000
C        5.431612000      1.084412000      1.226069000
H        5.666081000      0.633494000      2.192723000
H        5.283355000      2.164295000      1.360122000
H        4.510668000      0.637581000      0.830504000

135
FS23_Ir_1_TS1 E(pbe1pbe) = -3051.215991
Ir       0.310899000     -1.307196000     -1.165380000
Cl       0.704045000      0.960481000     -1.881506000
P       -1.848588000     -0.553334000     -0.476081000
C       -0.407316000     -2.953584000     -2.384274000
C        0.598027000     -2.194842000     -3.094511000
C        1.856438000     -2.350992000     -2.408743000
C        1.611772000     -3.154992000     -1.247998000
C        0.210788000     -3.495741000     -1.200372000
C       -1.720701000     -3.343365000     -2.963962000
H       -1.521484000     -4.012295000     -3.810533000
H       -2.288900000     -2.497186000     -3.355060000
H       -2.335871000     -3.894539000     -2.252847000
C        0.399058000     -1.516744000     -4.400879000
H        1.061508000     -0.655759000     -4.504249000
H       -0.632624000     -1.176102000     -4.516085000
H        0.616116000     -2.221467000     -5.213610000
C        3.149782000     -1.838658000     -2.938397000
H        3.991754000     -2.162686000     -2.326811000
H        3.153213000     -0.745396000     -2.975655000
H        3.301589000     -2.212962000     -3.957273000
C        2.587822000     -3.696295000     -0.266999000
H        2.564456000     -4.792353000     -0.324747000
H        2.317672000     -3.412142000      0.753624000
H        3.603344000     -3.355070000     -0.461315000
C       -0.387756000     -4.477182000     -0.258101000
H       -1.477701000     -4.448722000     -0.299690000
H       -0.073749000     -4.283249000      0.769559000
H       -0.070887000     -5.493611000     -0.524469000
C       -2.501637000      0.175975000     -2.017222000
H       -2.207983000     -0.512993000     -2.811909000
H       -2.028789000      1.134622000     -2.221611000
H       -3.584023000      0.286364000     -2.007623000
C       -3.028395000     -1.923652000     -0.189847000
H       -3.982219000     -1.519193000      0.158209000
H       -2.635212000     -2.610523000      0.557497000
H       -3.198920000     -2.462370000     -1.121539000
C       -2.376045000      0.508925000      0.972648000
C       -3.316910000      1.561515000      0.860485000
C       -3.893003000      2.102876000      2.019513000
H       -4.608165000      2.911282000      1.899797000
C       -3.574434000      1.637551000      3.282663000
H       -4.043619000      2.063079000      4.164655000
C       -2.611340000      0.648584000      3.399594000
H       -2.286733000      0.319067000      4.380966000
C       -1.996959000      0.092951000      2.274382000
C       -3.791326000      2.224958000     -0.393100000
C       -3.003349000      3.229251000     -0.995081000
C       -3.520651000      3.899481000     -2.105278000
H       -2.929344000      4.669616000     -2.590055000
C       -4.782986000      3.597712000     -2.605263000
H       -5.165181000      4.131943000     -3.470976000
C       -5.554325000      2.618289000     -1.995640000
H       -6.542274000      2.390731000     -2.387192000
C       -5.076237000      1.921457000     -0.882717000
C       -1.633143000      3.591739000     -0.444503000
H       -1.169601000      2.667420000     -0.079564000
C       -1.755467000      4.556236000      0.740025000
H       -2.230033000      5.492561000      0.424622000
H       -0.763495000      4.798009000      1.138424000
H       -2.350357000      4.134256000      1.554111000
C       -0.692105000      4.180933000     -1.491444000
H       -0.634575000      3.555696000     -2.386614000
H        0.317578000      4.255601000     -1.075087000
H       -0.996988000      5.190249000     -1.790832000
C       -5.948625000      0.854888000     -0.242271000
H       -5.344184000      0.336973000      0.510597000
C       -6.430008000     -0.191124000     -1.249572000
H       -7.096834000      0.246427000     -1.999996000
H       -6.989438000     -0.980483000     -0.735722000
H       -5.596752000     -0.662513000     -1.781403000
C       -7.137694000      1.488037000      0.483275000
H       -6.805824000      2.191302000      1.253168000
H       -7.750277000      0.719120000      0.966864000
H       -7.777402000      2.036393000     -0.217232000
C       -0.831144000     -0.794839000      2.564501000
C       -0.986780000     -2.147036000      2.938078000
C        0.160532000     -2.885301000      3.244241000
H        0.066162000     -3.930988000      3.523251000
C        1.415474000     -2.285939000      3.260647000
H        2.293537000     -2.871595000      3.520465000
C        1.537751000     -0.923779000      3.012873000
H        2.506810000     -0.444147000      3.114266000
C        0.426108000     -0.155344000      2.664095000
C       -2.358833000     -2.746922000      3.204612000
H       -3.103948000     -2.128631000      2.691589000
C       -2.531910000     -4.192360000      2.742153000
H       -2.332094000     -4.322115000      1.676758000
H       -3.559305000     -4.519885000      2.932319000
H       -1.871581000     -4.873621000      3.289317000
C       -2.653421000     -2.675162000      4.708860000
H       -1.941087000     -3.292756000      5.267293000
H       -3.661989000     -3.047274000      4.919764000
H       -2.581794000     -1.655579000      5.094951000
C        0.541019000      1.360205000      2.591644000
H       -0.378771000      1.749538000      2.147564000
C        1.696543000      1.876761000      1.745759000
H        2.667597000      1.556252000      2.131118000
H        1.686528000      2.972549000      1.750423000
H        1.620522000      1.538932000      0.710605000
C        0.632676000      1.918043000      4.016239000
H       -0.214061000      1.600728000      4.632579000
H        0.645822000      3.013644000      3.997270000
H        1.550881000      1.577056000      4.508942000
Li       4.983211000      1.108593000      0.290448000
C        3.477473000     -0.399246000      0.057270000
H        3.879273000     -1.319405000     -0.369483000
H        2.998446000     -0.596481000      1.018404000
H        2.787892000      0.092182000     -0.635373000
O        6.430457000      1.144249000     -1.099478000
O        4.465079000      3.017372000      0.244990000
C        7.330909000      2.230962000     -1.017468000
H        7.587700000      2.366625000      0.035136000
H        8.245867000      2.021953000     -1.587607000
H        6.876441000      3.153648000     -1.402706000
C        5.067891000      4.074325000      0.958135000
H        5.802324000      3.638219000      1.637911000
H        5.576788000      4.773326000      0.280191000
H        4.320231000      4.631560000      1.539214000
C        3.544815000      3.473536000     -0.726041000
H        3.071950000      2.597240000     -1.173404000
H        2.769911000      4.100322000     -0.265711000
H        4.053935000      4.059972000     -1.503809000
C        6.005650000      0.907779000     -2.427416000
H        6.860666000      0.667460000     -3.073527000
H        5.320087000      0.059761000     -2.402068000
H        5.483928000      1.782878000     -2.839762000
O        6.124018000      0.995382000      1.931760000
C        6.957736000     -0.149546000      1.873707000
H        6.363262000     -1.070182000      1.950519000
H        7.469360000     -0.133709000      0.909878000
H        7.699729000     -0.129932000      2.682543000
C        5.409329000      1.054556000      3.151781000
H        6.099854000      1.132185000      4.002054000
H        4.774765000      1.942721000      3.124409000
H        4.780787000      0.163282000      3.283401000

135
FS24_1_TS1 E(pbe1pbe) = -3051.356337
Ir       0.504106000     -1.843563000     -0.668813000
Cl       2.053426000      1.209128000     -0.871835000
P       -1.357402000     -0.448473000     -0.819293000
C        0.003396000     -3.735633000     -1.336831000
C        0.372190000     -2.905710000     -2.478509000
C        1.878271000     -3.019894000     -2.707425000
C        2.246251000     -3.183859000     -1.232939000
C        1.230876000     -3.907209000     -0.570955000
C       -1.260136000     -4.493863000     -1.125385000
H       -1.165606000     -5.499589000     -1.556095000
H       -2.105488000     -4.003050000     -1.611602000
H       -1.487133000     -4.604162000     -0.061454000
C       -0.528042000     -2.678666000     -3.648018000
H       -0.212185000     -1.815743000     -4.240774000
H       -1.572113000     -2.540357000     -3.364925000
H       -0.484755000     -3.555665000     -4.308061000
C        2.485149000     -1.776020000     -3.347664000
H        3.574277000     -1.873321000     -3.416230000
H        2.256591000     -0.873738000     -2.771321000
H        2.108771000     -1.644737000     -4.367798000
C        3.652751000     -3.035583000     -0.758522000
H        4.300956000     -3.762905000     -1.265615000
H        3.746814000     -3.198847000      0.317619000
H        4.040159000     -2.038629000     -0.987864000
C        1.352600000     -4.717014000      0.670631000
H        0.437967000     -4.685992000      1.265823000
H        2.182838000     -4.379830000      1.295203000
H        1.545664000     -5.763068000      0.398910000
C       -1.197753000      0.528250000     -2.349644000
H       -0.865568000     -0.169085000     -3.120598000
H       -0.412574000      1.271610000     -2.213898000
H       -2.132285000      0.993189000     -2.661076000
C       -2.926833000     -1.342546000     -1.092778000
H       -3.771023000     -0.653513000     -1.069483000
H       -3.058176000     -2.117921000     -0.341208000
H       -2.891675000     -1.812815000     -2.077598000
C       -1.724631000      0.735448000      0.571310000
C       -2.239270000      2.045748000      0.380314000
C       -2.342538000      2.911127000      1.476198000
H       -2.737232000      3.907995000      1.305739000
C       -2.004992000      2.510643000      2.759629000
H       -2.097564000      3.198476000      3.595053000
C       -1.600672000      1.201736000      2.963781000
H       -1.398351000      0.842867000      3.968263000
C       -1.462027000      0.307184000      1.895552000
C       -2.845830000      2.589984000     -0.879404000
C       -2.131369000      3.477092000     -1.710402000
C       -2.774928000      4.018779000     -2.825232000
H       -2.232581000      4.694854000     -3.479305000
C       -4.094162000      3.699991000     -3.118811000
H       -4.574765000      4.122263000     -3.997253000
C       -4.802373000      2.852413000     -2.277506000
H       -5.841773000      2.628593000     -2.497926000
C       -4.204491000      2.301240000     -1.140910000
C       -0.689593000      3.857265000     -1.426118000
H       -0.251032000      3.076061000     -0.794129000
C       -0.617058000      5.183395000     -0.663066000
H       -1.059153000      5.992962000     -1.255209000
H        0.426107000      5.450238000     -0.456737000
H       -1.151157000      5.138381000      0.289863000
C        0.162347000      3.950011000     -2.692600000
H        0.050264000      3.067622000     -3.329431000
H        1.218155000      4.030995000     -2.422103000
H       -0.094741000      4.831292000     -3.290598000
C       -5.053513000      1.492854000     -0.173088000
H       -4.385010000      0.836211000      0.393579000
C       -6.107015000      0.620073000     -0.855930000
H       -6.923228000      1.221821000     -1.269330000
H       -6.552630000     -0.065142000     -0.127155000
H       -5.691273000      0.022641000     -1.673729000
C       -5.734236000      2.423175000      0.836464000
H       -5.004427000      3.011121000      1.399269000
H       -6.327082000      1.843464000      1.553081000
H       -6.407042000      3.119775000      0.323739000
C       -1.126665000     -1.093337000      2.312700000
C       -2.176822000     -2.023654000      2.504131000
C       -1.876984000     -3.267232000      3.064698000
H       -2.672021000     -3.991266000      3.214838000
C       -0.586537000     -3.579372000      3.477222000
H       -0.379126000     -4.544902000      3.930956000
C        0.429071000     -2.646170000      3.328886000
H        1.431056000     -2.883936000      3.675442000
C        0.181050000     -1.398576000      2.749738000
C       -3.628014000     -1.656003000      2.244724000
H       -3.645605000     -0.893840000      1.460066000
C       -4.490071000     -2.831642000      1.785751000
H       -4.027675000     -3.402853000      0.974391000
H       -5.459866000     -2.466680000      1.432335000
H       -4.689922000     -3.528967000      2.606234000
C       -4.247664000     -1.027384000      3.497990000
H       -4.233212000     -1.737576000      4.332374000
H       -5.290250000     -0.748391000      3.307773000
H       -3.709639000     -0.127802000      3.807958000
C        1.313022000     -0.395678000      2.646522000
H        0.971870000      0.435802000      2.022676000
C        2.539424000     -0.991867000      1.965280000
H        2.984857000     -1.798140000      2.559107000
H        3.292723000     -0.218451000      1.801920000
H        2.281146000     -1.401614000      0.978342000
C        1.691620000      0.165164000      4.018606000
H        0.840948000      0.641271000      4.514845000
H        2.488114000      0.911074000      3.916807000
H        2.058253000     -0.630113000      4.677935000
C        2.255455000     -4.263116000     -3.524892000
H        1.790670000     -5.164927000     -3.112386000
H        1.934494000     -4.154822000     -4.566636000
H        3.341173000     -4.409059000     -3.528837000
Li       3.479272000      2.394562000      0.442566000
O        2.552801000      3.445199000      1.791125000
C        3.167516000      4.459517000      2.558814000
H        3.118151000      4.227227000      3.631220000
H        4.210504000      4.526228000      2.244305000
H        2.680862000      5.428824000      2.385676000
C        1.169124000      3.317734000      2.065663000
H        0.768470000      2.582331000      1.367189000
H        1.006561000      2.982851000      3.097298000
H        0.658335000      4.277559000      1.919210000
O        4.954271000      1.310135000      1.149076000
C        5.574095000      1.432236000      2.413385000
H        6.634129000      1.698424000      2.307758000
H        5.058219000      2.222976000      2.961334000
H        5.497931000      0.494046000      2.978876000
C        5.534728000      0.295331000      0.350118000
H        4.973088000      0.260290000     -0.585158000
H        6.590057000      0.516411000      0.142582000
H        5.469076000     -0.679246000      0.850686000
O        4.484724000      3.875934000     -0.388778000
C        3.674082000      4.826600000     -1.054689000
H        3.462909000      4.511645000     -2.084574000
H        2.736881000      4.900150000     -0.499670000
H        4.164444000      5.808829000     -1.073224000
C        5.702661000      3.644623000     -1.070335000
H        6.294512000      2.962427000     -0.458320000
H        5.524955000      3.194292000     -2.056229000
H        6.257704000      4.582548000     -1.201373000

106
FS25_TS E(pbe1pbe) = -2119.016425
Ir       1.639277000     -0.372310000     -0.307286000
P       -0.582258000     -0.692678000     -0.598053000
C       -1.183059000     -0.485503000     -2.305911000
H       -0.999710000      0.535752000     -2.647681000
H       -2.254274000     -0.693384000     -2.335686000
H       -0.672399000     -1.183499000     -2.971304000
C        1.658197000     -2.436369000     -2.923396000
H        0.816818000     -3.032230000     -2.561269000
H        2.341328000     -3.116811000     -3.447442000
H        1.289349000     -1.717946000     -3.659851000
C        1.923115000      0.961392000     -2.212735000
H        1.081219000      1.472391000     -1.751869000
H        1.600954000      0.610132000     -3.190913000
H        2.740667000      1.677185000     -2.276206000
C        2.320852000     -3.736797000     -0.134333000
H        2.390067000     -3.876394000      0.946008000
H        3.002355000     -4.457718000     -0.604018000
H        1.308200000     -3.993805000     -0.450742000
C       -1.216671000     -2.342896000     -0.166592000
H       -1.003381000     -2.574004000      0.878356000
H       -0.701449000     -3.070307000     -0.799637000
H       -2.288818000     -2.413334000     -0.358004000
C        3.946706000     -0.319545000     -3.324480000
H        4.737471000     -1.072732000     -3.432672000
H        4.413743000      0.667935000     -3.345478000
H        3.273734000     -0.410526000     -4.179728000
C        1.179165000      5.041147000      0.503469000
H        2.130708000      5.264831000      0.992025000
H        0.396565000      5.046204000      1.269570000
H        0.963214000      5.854297000     -0.198027000
C       -0.112003000      3.571000000     -1.020671000
H       -0.082423000      4.272038000     -1.861446000
H       -0.981064000      3.827050000     -0.410150000
H       -0.294034000      2.575378000     -1.433048000
C        4.396238000     -1.850085000      1.344189000
H        3.763608000     -2.384630000      2.055036000
H        4.805574000     -0.965056000      1.831484000
H        5.236355000     -2.507216000      1.086529000
C       -4.641988000     -0.990134000      3.052972000
H       -4.240658000     -1.210049000      4.048509000
H       -5.669815000     -1.367554000      3.010974000
H       -4.676592000      0.096035000      2.935328000
C       -4.007861000      1.293060000     -3.601544000
H       -3.587801000      2.203027000     -4.042848000
H       -5.001966000      1.154260000     -4.039413000
H       -3.385053000      0.448358000     -3.911155000
C        1.199980000      3.698168000     -0.238008000
H        1.999124000      3.764324000     -0.990176000
C        4.956333000      0.659622000     -0.526783000
H        4.599216000      1.637850000     -0.864329000
H        5.863888000      0.423365000     -1.096858000
H        5.233686000      0.746141000      0.523899000
C       -3.670909000     -3.150846000      2.248901000
H       -3.120362000     -3.314837000      3.181363000
H       -3.149408000     -3.683906000      1.448309000
H       -4.655677000     -3.613870000      2.373972000
C       -4.074970000      1.439165000     -2.081423000
H       -3.078984000      1.730539000     -1.727391000
C       -4.459870000      0.157586000     -1.360603000
C       -2.875979000      0.719611000      0.507428000
C       -3.889114000     -0.186066000     -0.116879000
C        3.930019000     -0.393629000     -0.744220000
C       -3.783342000     -1.652358000      1.970731000
H       -2.776723000     -1.221146000      2.038237000
C        2.883912000      2.685326000      1.269525000
H        3.485280000      3.566048000      1.059889000
C       -1.479558000      0.581233000      0.359529000
C       -5.438052000     -0.681348000     -1.901985000
H       -5.883971000     -0.435993000     -2.861292000
C        3.391844000      1.713910000      2.169941000
H        4.343011000      1.895443000      2.664064000
C        2.387655000     -1.758445000     -1.814399000
C        3.242503000     -0.578435000     -2.024255000
C        2.693898000      0.575401000      2.433602000
H        3.066289000     -0.125536000      3.173649000
C       -5.306621000     -2.136980000      0.010506000
H       -5.647980000     -3.024137000      0.535069000
C       -1.131708000      2.510066000      1.785000000
H       -0.447113000      3.185931000      2.288973000
C       -5.854058000     -1.822022000     -1.227472000
H       -6.614244000     -2.464188000     -1.663978000
C       -4.326434000     -1.327198000      0.589077000
C       -3.362284000      1.768496000      1.294254000
H       -4.436491000      1.876599000      1.408725000
C        2.700217000     -2.356151000     -0.547979000
C       -0.613371000      1.488013000      0.985209000
C        3.666445000     -1.511071000      0.093506000
C        1.651630000      2.556126000      0.684075000
C        0.878703000      1.342338000      0.941131000
C        1.408204000      0.308532000      1.833705000
C       -2.502726000      2.654449000      1.934249000
H       -2.904979000      3.451953000      2.552138000
C        0.480116000     -0.557459000      2.693798000
H       -0.475637000     -0.660903000      2.174404000
C       -5.044968000      2.567249000     -1.715216000
H       -4.758678000      3.497779000     -2.217795000
H       -5.061038000      2.755754000     -0.638593000
H       -6.064293000      2.313832000     -2.027378000
C        1.011288000     -1.964215000      2.930446000
H        0.287435000     -2.545911000      3.511696000
H        1.950141000     -1.962206000      3.495086000
H        1.181595000     -2.475560000      1.980638000
C        0.195472000      0.137786000      4.028039000
H       -0.541107000     -0.433994000      4.603190000
H       -0.202246000      1.145686000      3.880877000
H        1.104628000      0.218568000      4.633783000

107
FS26_BW1 E(pbe1pbe) = -2579.278263
Ir      -1.935846000     -0.677037000     -0.251781000
P        0.178197000      0.008712000     -0.867979000
C       -3.120007000     -0.070233000     -2.008717000
C       -3.535812000     -1.375421000     -1.567408000
C       -4.079986000     -1.235930000     -0.246811000
C       -4.097237000      0.179246000      0.068418000
C       -3.526740000      0.903760000     -1.004425000
C       -2.733958000      0.250874000     -3.415145000
H       -3.617591000      0.181972000     -4.062571000
H       -1.987376000     -0.445461000     -3.807280000
H       -2.345884000      1.266709000     -3.506959000
C       -3.518854000     -2.612749000     -2.395884000
H       -3.416958000     -3.511357000     -1.783067000
H       -2.700531000     -2.600206000     -3.120310000
H       -4.458884000     -2.694761000     -2.955725000
C       -4.687961000     -2.308947000      0.590983000
H       -4.495244000     -2.133009000      1.652967000
H       -4.276942000     -3.289894000      0.337426000
H       -5.775232000     -2.358434000      0.448796000
C       -4.710208000      0.712423000      1.316986000
H       -5.743104000      0.354594000      1.398603000
H       -4.728327000      1.803133000      1.331729000
H       -4.165215000      0.361481000      2.199316000
C       -3.482005000      2.384729000     -1.180127000
H       -2.561090000      2.707664000     -1.671822000
H       -3.544318000      2.908996000     -0.224897000
H       -4.320852000      2.722945000     -1.803062000
C        0.874091000     -1.151247000     -2.104222000
H        0.112941000     -1.221052000     -2.888271000
H        1.053439000     -2.146563000     -1.707602000
H        1.790291000     -0.753410000     -2.542083000
C        0.135221000      1.466522000     -1.972060000
H        1.143042000      1.768909000     -2.255388000
H       -0.397612000      2.308289000     -1.535854000
H       -0.385035000      1.137493000     -2.873173000
C        1.539337000      0.339096000      0.389361000
C        2.425018000     -0.677951000      0.849373000
C        3.310207000     -0.407461000      1.901564000
H        4.000000000     -1.191221000      2.196146000
C        3.356443000      0.820935000      2.535475000
H        4.039216000      0.996585000      3.361434000
C        2.555025000      1.835044000      2.045496000
H        2.617839000      2.832307000      2.469653000
C        1.675811000      1.629294000      0.976118000
C        2.686960000     -2.030326000      0.244468000
C        2.234575000     -3.213669000      0.870072000
C        2.619054000     -4.445086000      0.327126000
H        2.261081000     -5.361646000      0.785586000
C        3.454847000     -4.519762000     -0.777369000
H        3.738523000     -5.487452000     -1.182948000
C        3.944971000     -3.352587000     -1.349476000
H        4.622645000     -3.416933000     -2.195397000
C        3.585735000     -2.101280000     -0.847700000
C        1.390384000     -3.202127000      2.136507000
H        0.805598000     -2.275063000      2.144892000
C        2.264604000     -3.230559000      3.396957000
H        2.926919000     -4.104432000      3.388276000
H        1.629283000     -3.298873000      4.287178000
H        2.881688000     -2.337028000      3.502400000
C        0.409893000     -4.375803000      2.221604000
H       -0.130221000     -4.539622000      1.286511000
H       -0.328708000     -4.176216000      3.004657000
H        0.921216000     -5.308549000      2.487488000
C        4.215349000     -0.852982000     -1.447551000
H        3.525876000     -0.019496000     -1.276525000
C        4.467330000     -0.949448000     -2.952369000
H        5.292276000     -1.632172000     -3.182848000
H        4.747038000      0.033732000     -3.345825000
H        3.586435000     -1.296650000     -3.501712000
C        5.527033000     -0.512977000     -0.732253000
H        5.373723000     -0.345861000      0.336740000
H        5.970155000      0.395783000     -1.155830000
H        6.250151000     -1.328280000     -0.848773000
C        1.036823000      2.901201000      0.502122000
C        1.684087000      3.653560000     -0.506397000
C        1.114312000      4.859263000     -0.914998000
H        1.589420000      5.439108000     -1.700671000
C       -0.053821000      5.334536000     -0.328007000
H       -0.491382000      6.270311000     -0.666203000
C       -0.635675000      4.629905000      0.715966000
H       -1.516088000      5.032929000      1.208689000
C       -0.090175000      3.421272000      1.163634000
C        3.004821000      3.201641000     -1.109308000
H        3.055740000      2.111137000     -1.013968000
C        3.166807000      3.552706000     -2.588361000
H        2.307896000      3.238427000     -3.190110000
H        4.059557000      3.062137000     -2.990661000
H        3.299425000      4.629759000     -2.737138000
C        4.178533000      3.783664000     -0.314583000
H        4.161072000      4.878905000     -0.351241000
H        5.132668000      3.445349000     -0.734485000
H        4.145423000      3.479652000      0.734679000
C       -0.652368000      2.762435000      2.406953000
H       -0.254997000      1.744577000      2.462405000
C       -2.167836000      2.636019000      2.376890000
H       -2.668059000      3.611152000      2.339311000
H       -2.519750000      2.117390000      3.273542000
H       -2.468419000      2.043793000      1.512920000
C       -0.200197000      3.528966000      3.653424000
H        0.889765000      3.598924000      3.719008000
H       -0.560575000      3.028501000      4.559081000
H       -0.599051000      4.550480000      3.650564000
Cl      -1.437613000     -0.773093000      2.120696000
C       -1.157178000     -2.612237000     -0.276413000
H       -1.099028000     -3.014306000     -1.293901000
H       -0.164977000     -2.672613000      0.167410000
H       -1.825776000     -3.248638000      0.314414000

107
FS26_BW2 E(pbe1pbe) = -2579.273297
Ir      -1.877321000     -0.859648000     -0.150268000
Cl      -1.029471000     -3.151759000     -0.172326000
P        0.192094000     -0.072480000     -0.834579000
C       -3.263916000     -0.127681000     -1.864669000
C       -3.563578000     -1.472846000     -1.570049000
C       -3.974030000     -1.556287000     -0.171838000
C       -3.956937000     -0.236888000      0.367061000
C       -3.418906000      0.648781000     -0.639189000
C       -3.018057000      0.437490000     -3.223049000
H       -3.975079000      0.558471000     -3.746769000
H       -2.391070000     -0.214426000     -3.837437000
H       -2.551001000      1.422414000     -3.174191000
C       -3.547345000     -2.624425000     -2.512503000
H       -3.057273000     -3.487691000     -2.052925000
H       -3.011566000     -2.380516000     -3.433294000
H       -4.570697000     -2.914972000     -2.780677000
C       -4.480839000     -2.782535000      0.505403000
H       -4.450267000     -2.672735000      1.592593000
H       -3.872555000     -3.651100000      0.239249000
H       -5.518938000     -2.989184000      0.215315000
C       -4.498341000      0.137892000      1.704830000
H       -5.557576000     -0.138683000      1.756874000
H       -4.430449000      1.212434000      1.879507000
H       -3.982585000     -0.375845000      2.521530000
C       -3.402670000      2.138647000     -0.582014000
H       -2.592906000      2.556653000     -1.183575000
H       -3.270785000      2.502999000      0.436872000
H       -4.347127000      2.545034000     -0.968209000
C        0.932794000     -1.325915000     -1.942322000
H        0.151462000     -1.529115000     -2.681706000
H        1.158031000     -2.258284000     -1.434390000
H        1.810835000     -0.928241000     -2.450514000
C        0.051320000      1.229172000     -2.108969000
H        1.045329000      1.520021000     -2.450559000
H       -0.497096000      2.103419000     -1.767425000
H       -0.474579000      0.774188000     -2.949483000
C        1.593020000      0.557715000      0.271521000
C        2.689108000     -0.266811000      0.660545000
C        3.704417000      0.245184000      1.480490000
H        4.520751000     -0.417447000      1.748859000
C        3.703487000      1.553233000      1.924696000
H        4.504911000      1.931945000      2.552086000
C        2.661954000      2.371690000      1.529547000
H        2.646664000      3.412289000      1.836251000
C        1.609543000      1.909536000      0.728300000
C        2.971080000     -1.685388000      0.253694000
C        2.625018000     -2.747778000      1.112719000
C        2.955729000     -4.052630000      0.733026000
H        2.669804000     -4.882095000      1.372973000
C        3.656246000     -4.302733000     -0.437651000
H        3.898942000     -5.323694000     -0.720428000
C        4.075351000     -3.241209000     -1.231781000
H        4.660234000     -3.442276000     -2.124398000
C        3.756843000     -1.925125000     -0.897303000
C        2.016212000     -2.506847000      2.482787000
H        1.574559000     -1.505485000      2.479696000
C        3.116028000     -2.525586000      3.550999000
H        3.606396000     -3.505631000      3.580589000
H        2.688145000     -2.333198000      4.541483000
H        3.886830000     -1.772483000      3.366050000
C        0.921820000     -3.503165000      2.858266000
H        0.159828000     -3.568013000      2.078269000
H        0.439906000     -3.188422000      3.790591000
H        1.331289000     -4.505265000      3.030646000
C        4.304027000     -0.784428000     -1.741892000
H        3.644087000      0.080070000     -1.601107000
C        4.364160000     -1.096045000     -3.238167000
H        5.151573000     -1.822328000     -3.466503000
H        4.596706000     -0.184691000     -3.799302000
H        3.421645000     -1.499829000     -3.620779000
C        5.700146000     -0.380217000     -1.255544000
H        5.689877000     -0.058861000     -0.211195000
H        6.093265000      0.445803000     -1.859196000
H        6.394345000     -1.223709000     -1.342972000
C        0.624125000      3.008382000      0.434861000
C        0.869244000      3.887370000     -0.646426000
C        0.006097000      4.965890000     -0.850768000
H        0.174404000      5.635159000     -1.689362000
C       -1.049774000      5.212762000      0.017513000
H       -1.713853000      6.055509000     -0.155697000
C       -1.225764000      4.403249000      1.130458000
H       -2.017460000      4.635625000      1.836023000
C       -0.390407000      3.307030000      1.369679000
C        2.094725000      3.749507000     -1.536018000
H        2.452991000      2.717179000     -1.457663000
C        1.824508000      4.055393000     -3.010515000
H        0.948914000      3.523875000     -3.394347000
H        2.690104000      3.765578000     -3.615754000
H        1.663515000      5.125970000     -3.176457000
C        3.219359000      4.659425000     -1.029001000
H        2.904041000      5.708744000     -1.048825000
H        4.106824000      4.560567000     -1.664274000
H        3.510061000      4.414182000     -0.004411000
C       -0.515480000      2.554791000      2.683530000
H       -0.094308000      1.554611000      2.540371000
C       -1.956580000      2.396812000      3.157417000
H       -2.389398000      3.351682000      3.476118000
H       -1.996470000      1.723107000      4.019572000
H       -2.587783000      1.978745000      2.373309000
C        0.287096000      3.261183000      3.782910000
H        1.352038000      3.320305000      3.549682000
H        0.181966000      2.723038000      4.731698000
H       -0.083439000      4.282230000      3.930945000
C       -1.312077000     -0.860129000      1.862471000
H       -1.688134000     -1.785796000      2.314711000
H       -0.231922000     -0.827741000      2.022920000
H       -1.755190000     -0.012860000      2.389615000

107
FS26_FW1 E(pbe1pbe) = -2579.293188
Ir       1.865875000     -0.313283000     -0.047011000
P       -0.297244000     -0.043159000     -0.841384000
C        3.016808000     -0.096809000     -1.871856000
C        4.115153000      0.735007000     -1.207962000
C        4.064596000      0.020059000      0.142810000
C        3.760490000     -1.346266000     -0.063223000
C        3.065170000     -1.435751000     -1.347955000
C        2.598586000      0.217765000     -3.272696000
H        3.439091000      0.052380000     -3.961118000
H        2.297039000      1.263730000     -3.379690000
H        1.775084000     -0.413224000     -3.616498000
C        5.486570000      0.557527000     -1.877207000
H        6.268334000      1.069193000     -1.304290000
H        5.486772000      0.984690000     -2.886327000
H        5.754853000     -0.501627000     -1.951589000
C        4.719891000      0.565582000      1.365495000
H        4.463544000     -0.018327000      2.251956000
H        4.414128000      1.599644000      1.548300000
H        5.812858000      0.557446000      1.252958000
C        4.111628000     -2.486851000      0.829029000
H        5.156862000     -2.778028000      0.661443000
H        3.485484000     -3.359855000      0.636610000
H        4.006444000     -2.216028000      1.882353000
C        2.689033000     -2.700525000     -2.040867000
H        1.901031000     -2.531014000     -2.778228000
H        2.334888000     -3.457555000     -1.336074000
H        3.557918000     -3.113548000     -2.570810000
C       -0.393607000      1.355608000     -2.020803000
H        0.231698000      1.071181000     -2.868439000
H       -0.010611000      2.283146000     -1.599303000
H       -1.414072000      1.500754000     -2.377723000
C       -0.772160000     -1.378508000     -2.004305000
H       -1.788648000     -1.241522000     -2.377908000
H       -0.669090000     -2.368657000     -1.564680000
H       -0.077077000     -1.292600000     -2.843996000
C       -1.670023000      0.167786000      0.406762000
C       -1.952958000      1.439022000      0.974907000
C       -2.738044000      1.525042000      2.130234000
H       -2.938190000      2.510021000      2.541366000
C       -3.272793000      0.398981000      2.735226000
H       -3.860761000      0.484951000      3.644247000
C       -3.093940000     -0.830144000      2.121578000
H       -3.570902000     -1.718236000      2.526203000
C       -2.325945000     -0.963176000      0.960126000
C       -1.587963000      2.764956000      0.373739000
C       -0.552312000      3.550811000      0.915738000
C       -0.275175000      4.794474000      0.335695000
H        0.531359000      5.400672000      0.738869000
C       -1.025437000      5.274936000     -0.726781000
H       -0.795948000      6.242616000     -1.165357000
C       -2.090755000      4.524327000     -1.212029000
H       -2.693132000      4.919356000     -2.024248000
C       -2.393187000      3.273746000     -0.674574000
C        0.213627000      3.132899000      2.155158000
H        0.006248000      2.076326000      2.343132000
C       -0.267545000      3.940650000      3.364400000
H       -0.055011000      5.008702000      3.235048000
H        0.241213000      3.603433000      4.274368000
H       -1.345217000      3.834301000      3.522729000
C        1.726135000      3.264698000      2.000031000
H        2.086991000      2.649670000      1.172957000
H        2.224093000      2.912300000      2.908899000
H        2.037435000      4.301817000      1.829110000
C       -3.594660000      2.502578000     -1.196537000
H       -3.375095000      1.436762000     -1.075654000
C       -3.894888000      2.744545000     -2.674813000
H       -4.288310000      3.751412000     -2.852092000
H       -4.657115000      2.037540000     -3.018839000
H       -3.008406000      2.617803000     -3.305098000
C       -4.838749000      2.810094000     -0.357614000
H       -4.685929000      2.560226000      0.695545000
H       -5.699082000      2.235884000     -0.720211000
H       -5.090921000      3.874831000     -0.421233000
C       -2.392910000     -2.319204000      0.324702000
C       -3.384703000     -2.548578000     -0.656542000
C       -3.483867000     -3.816657000     -1.229918000
H       -4.234146000     -4.003426000     -1.992790000
C       -2.639771000     -4.848707000     -0.835210000
H       -2.726594000     -5.829539000     -1.295543000
C       -1.702672000     -4.627791000      0.164500000
H       -1.066546000     -5.445234000      0.493115000
C       -1.571431000     -3.371435000      0.765699000
C       -4.374689000     -1.465600000     -1.050134000
H       -3.926540000     -0.500746000     -0.795092000
C       -4.707526000     -1.438669000     -2.540759000
H       -3.809270000     -1.376991000     -3.163937000
H       -5.333244000     -0.568270000     -2.765944000
H       -5.269164000     -2.325890000     -2.852492000
C       -5.657563000     -1.603019000     -0.224808000
H       -6.143531000     -2.565414000     -0.422496000
H       -6.367034000     -0.806474000     -0.476306000
H       -5.449586000     -1.544302000      0.847438000
C       -0.586253000     -3.184421000      1.899076000
H       -0.485616000     -2.111695000      2.088350000
C        0.805798000     -3.697941000      1.547993000
H        0.820301000     -4.781010000      1.377514000
H        1.502067000     -3.476063000      2.362262000
H        1.177852000     -3.192662000      0.651425000
C       -1.109324000     -3.843687000      3.177034000
H       -2.087432000     -3.443622000      3.463455000
H       -0.416980000     -3.667878000      4.007878000
H       -1.216398000     -4.927599000      3.049061000
Cl       1.324463000     -0.173423000      2.276359000
C        3.770096000      2.218528000     -1.149355000
H        3.831075000      2.664336000     -2.148332000
H        2.756228000      2.370894000     -0.769636000
H        4.468764000      2.764126000     -0.505985000

107
FS26_FW2 E(pbe1pbe) = -2579.281991
Ir      -1.827821000     -0.587811000     -0.438358000
Cl      -1.329797000     -2.929806000     -0.446760000
P        0.360671000     -0.003628000     -1.035363000
C       -3.124487000      0.756001000     -1.404886000
C       -3.761869000     -0.554903000     -1.348549000
C       -4.001784000     -0.837335000      0.018886000
C       -4.025512000      0.471421000      0.809918000
C       -2.980955000      1.200166000     -0.044481000
C       -2.933936000      1.551371000     -2.650006000
H       -3.900651000      1.973050000     -2.956717000
H       -2.564980000      0.938148000     -3.477216000
H       -2.245807000      2.384520000     -2.498348000
C       -4.109270000     -1.392237000     -2.530691000
H       -4.149348000     -2.451711000     -2.269923000
H       -3.379976000     -1.267297000     -3.335666000
H       -5.095058000     -1.101100000     -2.916860000
C       -4.610956000     -2.096701000      0.534272000
H       -4.249207000     -2.327020000      1.540890000
H       -4.369859000     -2.948936000     -0.104625000
H       -5.704685000     -2.006320000      0.589223000
C       -5.398275000      1.157790000      0.751387000
H       -5.705399000      1.336762000     -0.284539000
H       -5.373356000      2.121449000      1.273347000
H       -6.164847000      0.541134000      1.234401000
C       -2.534524000      2.586617000      0.289726000
H       -1.663839000      2.888707000     -0.296090000
H       -2.267106000      2.682652000      1.342666000
H       -3.338752000      3.308808000      0.087569000
C        0.943619000     -1.244282000     -2.250866000
H        0.204678000     -1.258762000     -3.057601000
H        0.971870000     -2.234679000     -1.802919000
H        1.920644000     -0.965495000     -2.654759000
C        0.367980000      1.427494000     -2.170349000
H        1.375975000      1.598005000     -2.551461000
H       -0.016099000      2.333946000     -1.708438000
H       -0.277579000      1.150664000     -3.006514000
C        1.929617000      0.265662000     -0.027754000
C        2.717474000     -0.844898000      0.374651000
C        4.001942000     -0.633847000      0.896568000
H        4.571586000     -1.502102000      1.211589000
C        4.534371000      0.634372000      1.047519000
H        5.537368000      0.772440000      1.440529000
C        3.729322000      1.723388000      0.758397000
H        4.078048000      2.729089000      0.971883000
C        2.431228000      1.566277000      0.259362000
C        2.301041000     -2.286254000      0.422190000
C        1.459723000     -2.718538000      1.471728000
C        1.245101000     -4.087575000      1.638372000
H        0.599184000     -4.432656000      2.438839000
C        1.829638000     -5.017666000      0.790713000
H        1.641412000     -6.078602000      0.932870000
C        2.653962000     -4.587185000     -0.239172000
H        3.114452000     -5.318137000     -0.898267000
C        2.915812000     -3.229006000     -0.431620000
C        0.853046000     -1.740051000      2.464233000
H        0.634124000     -0.813400000      1.922323000
C        1.853571000     -1.412359000      3.577574000
H        2.117429000     -2.321499000      4.130679000
H        1.418850000     -0.701602000      4.289697000
H        2.776923000     -0.977094000      3.186113000
C       -0.459867000     -2.221653000      3.077122000
H       -1.164646000     -2.538414000      2.303619000
H       -0.915666000     -1.410691000      3.654566000
H       -0.305048000     -3.057319000      3.769175000
C        3.879711000     -2.826943000     -1.536740000
H        3.821794000     -1.739166000     -1.652526000
C        3.532105000     -3.465201000     -2.884224000
H        3.699734000     -4.547489000     -2.869069000
H        4.170134000     -3.049996000     -3.672306000
H        2.489479000     -3.294459000     -3.164781000
C        5.323008000     -3.181935000     -1.165594000
H        5.641752000     -2.694562000     -0.240189000
H        6.011247000     -2.876150000     -1.961806000
H        5.431602000     -4.263461000     -1.025983000
C        1.628483000      2.832811000      0.299907000
C        1.768632000      3.853668000     -0.665712000
C        1.042218000      5.035171000     -0.503810000
H        1.128841000      5.820815000     -1.249316000
C        0.230415000      5.235238000      0.607399000
H       -0.327354000      6.161747000      0.714907000
C        0.171267000      4.265160000      1.597383000
H       -0.415551000      4.446482000      2.494191000
C        0.874627000      3.063763000      1.470589000
C        2.741312000      3.740398000     -1.826924000
H        3.029795000      2.687116000     -1.919411000
C        2.152042000      4.201281000     -3.161356000
H        1.198774000      3.714363000     -3.385133000
H        2.847795000      3.976176000     -3.976714000
H        1.983807000      5.283469000     -3.171047000
C        4.015310000      4.539162000     -1.530311000
H        3.784397000      5.603259000     -1.406849000
H        4.729492000      4.442551000     -2.355772000
H        4.508485000      4.196877000     -0.616493000
C        0.914540000      2.110066000      2.652786000
H        1.482477000      1.225497000      2.357082000
C       -0.466825000      1.630824000      3.079350000
H       -1.113153000      2.461947000      3.384294000
H       -0.387788000      0.948552000      3.932564000
H       -0.956424000      1.097026000      2.261185000
C        1.666024000      2.756335000      3.818840000
H        2.674787000      3.060517000      3.520719000
H        1.757604000      2.050707000      4.652134000
H        1.142838000      3.645817000      4.187784000
C       -3.620883000      0.278871000      2.266520000
H       -4.399559000     -0.265809000      2.812121000
H       -2.689315000     -0.287526000      2.348379000
H       -3.485623000      1.243344000      2.766867000

107
FS26_TS1 E(pbe1pbe) = -2579.216122
Ir       1.870647000     -0.333700000     -0.184015000
P       -0.270666000     -0.139522000     -0.886435000
C        3.011134000     -0.589285000     -1.984232000
C        3.888807000      0.298249000     -1.194913000
C        4.087757000     -0.446588000      0.051202000
C        3.590678000     -1.783178000     -0.074371000
C        2.909645000     -1.882784000     -1.333404000
C        2.658167000     -0.309434000     -3.406331000
H        3.507660000     -0.535795000     -4.064408000
H        2.405143000      0.744844000     -3.552992000
H        1.812942000     -0.914450000     -3.744691000
C        4.966043000      1.149145000     -1.803628000
H        5.419140000      1.814959000     -1.064222000
H        4.589414000      1.754460000     -2.632547000
H        5.753984000      0.491732000     -2.194108000
C        4.865180000      0.074077000      1.210217000
H        4.591775000     -0.442300000      2.132957000
H        4.679200000      1.142404000      1.359172000
H        5.943485000     -0.056826000      1.051062000
C        3.822380000     -2.866350000      0.922360000
H        4.886445000     -3.130903000      0.956831000
H        3.258553000     -3.766811000      0.672476000
H        3.524477000     -2.545921000      1.924736000
C        2.397760000     -3.134275000     -1.963510000
H        1.619133000     -2.924846000     -2.699113000
H        1.982970000     -3.820136000     -1.221284000
H        3.212489000     -3.653393000     -2.485132000
C       -0.430909000      1.106497000     -2.225038000
H        0.189164000      0.739979000     -3.047427000
H       -0.067882000      2.088438000     -1.928895000
H       -1.459786000      1.180524000     -2.580714000
C       -0.822330000     -1.569893000     -1.894605000
H       -1.836715000     -1.447390000     -2.276859000
H       -0.736852000     -2.514145000     -1.360428000
H       -0.134641000     -1.585889000     -2.745579000
C       -1.589691000      0.246848000      0.386752000
C       -1.745421000      1.557369000      0.921749000
C       -2.564304000      1.758555000      2.038440000
H       -2.678465000      2.770344000      2.412547000
C       -3.236757000      0.717989000      2.656797000
H       -3.846600000      0.896933000      3.537424000
C       -3.155327000     -0.542708000      2.093115000
H       -3.724624000     -1.367535000      2.511596000
C       -2.370157000     -0.789940000      0.960667000
C       -1.197879000      2.828439000      0.336739000
C       -0.146424000      3.532411000      0.966282000
C        0.322568000      4.710303000      0.371226000
H        1.148375000      5.243878000      0.832701000
C       -0.268146000      5.226160000     -0.771881000
H        0.112001000      6.141002000     -1.219126000
C       -1.381838000      4.594405000     -1.313998000
H       -1.878151000      5.036009000     -2.172506000
C       -1.870342000      3.406865000     -0.769014000
C        0.384115000      3.154176000      2.340089000
H        0.096661000      2.119828000      2.545440000
C       -0.260330000      4.069901000      3.390009000
H        0.068592000      5.106980000      3.252327000
H        0.031264000      3.755275000      4.398274000
H       -1.352506000      4.064702000      3.338898000
C        1.902131000      3.231773000      2.486276000
H        2.403008000      2.522836000      1.828348000
H        2.179517000      2.971037000      3.513157000
H        2.288115000      4.238795000      2.290131000
C       -3.153947000      2.803629000     -1.318816000
H       -3.096094000      1.718420000     -1.184498000
C       -3.393277000      3.082307000     -2.801961000
H       -3.659662000      4.130026000     -2.979438000
H       -4.230747000      2.475487000     -3.162301000
H       -2.518339000      2.852142000     -3.417971000
C       -4.358257000      3.295985000     -0.508476000
H       -4.268105000      3.034562000      0.548809000
H       -5.284053000      2.848937000     -0.888733000
H       -4.451680000      4.385423000     -0.583068000
C       -2.553039000     -2.170374000      0.406973000
C       -3.558396000     -2.376893000     -0.563900000
C       -3.793693000     -3.673790000     -1.021868000
H       -4.556723000     -3.847619000     -1.775084000
C       -3.065972000     -4.750237000     -0.526328000
H       -3.259898000     -5.754130000     -0.895347000
C       -2.101488000     -4.540792000      0.449908000
H       -1.549174000     -5.387794000      0.847945000
C       -1.834896000     -3.256673000      0.936202000
C       -4.399474000     -1.224103000     -1.087162000
H       -3.825673000     -0.303795000     -0.933712000
C       -4.720730000     -1.322645000     -2.577810000
H       -3.822045000     -1.468624000     -3.186178000
H       -5.208839000     -0.401595000     -2.914394000
H       -5.408039000     -2.147313000     -2.795442000
C       -5.693984000     -1.095079000     -0.279122000
H       -6.303778000     -2.000263000     -0.380507000
H       -6.287392000     -0.244309000     -0.633239000
H       -5.488313000     -0.943716000      0.784121000
C       -0.810535000     -3.064367000      2.034476000
H       -0.576034000     -1.997166000      2.099973000
C        0.502893000     -3.778630000      1.734460000
H        0.385989000     -4.867729000      1.688493000
H        1.234297000     -3.554182000      2.516356000
H        0.914990000     -3.426952000      0.784424000
C       -1.378326000     -3.510142000      3.383734000
H       -2.292696000     -2.963527000      3.635489000
H       -0.649350000     -3.331183000      4.182003000
H       -1.618878000     -4.580227000      3.377774000
Cl       1.396898000     -0.174219000      2.200560000
C        2.627700000      1.811221000     -0.692963000
H        2.529793000      2.180156000     -1.712903000
H        1.681545000      2.018076000     -0.174703000
H        3.407996000      2.338888000     -0.145856000

107
FS26_TS2 E(pbe1pbe) = -2579.207514
Ir      -1.802338000     -0.805666000     -0.356103000
Cl      -0.976427000     -3.092365000     -0.191794000
P        0.249478000     -0.025042000     -0.972720000
C       -3.249983000      0.191873000     -1.641250000
C       -3.649052000     -1.183823000     -1.538071000
C       -3.924480000     -1.451544000     -0.159285000
C       -3.826755000     -0.224322000      0.639509000
C       -3.263841000      0.759889000     -0.308138000
C       -3.119376000      0.965705000     -2.909374000
H       -4.118864000      1.249814000     -3.263122000
H       -2.642257000      0.380077000     -3.699254000
H       -2.549496000      1.884744000     -2.767539000
C       -3.812062000     -2.158001000     -2.654239000
H       -3.412834000     -3.137260000     -2.377197000
H       -3.284389000     -1.823394000     -3.550607000
H       -4.871410000     -2.285604000     -2.910349000
C       -4.409774000     -2.750355000      0.383319000
H       -4.007675000     -2.938833000      1.383176000
H       -4.112480000     -3.584272000     -0.255270000
H       -5.504854000     -2.750555000      0.459550000
C       -4.834849000      0.135223000      1.692696000
H       -5.793739000      0.345385000      1.201013000
H       -4.538396000      1.028094000      2.249615000
H       -4.990536000     -0.681924000      2.401916000
C       -3.111817000      2.209160000     -0.000097000
H       -2.397423000      2.692666000     -0.669849000
H       -2.752519000      2.359052000      1.018552000
H       -4.073100000      2.732082000     -0.097126000
C        1.022102000     -1.216075000     -2.127628000
H        0.303804000     -1.336470000     -2.944550000
H        1.169910000     -2.187720000     -1.663282000
H        1.959415000     -0.820492000     -2.524722000
C        0.119378000      1.353717000     -2.168029000
H        1.111026000      1.650003000     -2.514595000
H       -0.401874000      2.213803000     -1.752212000
H       -0.445050000      0.969251000     -3.020106000
C        1.744477000      0.549266000      0.042500000
C        2.794721000     -0.352596000      0.374600000
C        4.011672000      0.138346000      0.867239000
H        4.786221000     -0.579418000      1.117776000
C        4.233900000      1.490219000      1.059084000
H        5.190593000      1.852674000      1.423495000
C        3.181282000      2.360732000      0.841167000
H        3.292830000      3.413458000      1.080665000
C        1.936254000      1.921067000      0.369232000
C        2.753412000     -1.853855000      0.343786000
C        2.106134000     -2.541936000      1.394072000
C        2.192896000     -3.935049000      1.439712000
H        1.687626000     -4.475586000      2.233008000
C        2.908127000     -4.643465000      0.485163000
H        2.954882000     -5.728287000      0.532890000
C        3.575196000     -3.959791000     -0.521635000
H        4.152683000     -4.516213000     -1.254818000
C        3.523684000     -2.566934000     -0.602944000
C        1.415292000     -1.798839000      2.525486000
H        0.961037000     -0.896478000      2.099685000
C        2.441065000     -1.357444000      3.575884000
H        2.946275000     -2.232253000      4.002025000
H        1.945951000     -0.823560000      4.394806000
H        3.204823000     -0.698310000      3.155919000
C        0.310122000     -2.603070000      3.205897000
H       -0.387967000     -3.016351000      2.473017000
H       -0.246971000     -1.957187000      3.893434000
H        0.720396000     -3.425839000      3.802731000
C        4.325634000     -1.879336000     -1.696831000
H        4.003866000     -0.832922000     -1.742212000
C        4.106998000     -2.506714000     -3.076594000
H        4.559746000     -3.502066000     -3.138975000
H        4.577964000     -1.889202000     -3.849464000
H        3.046338000     -2.609727000     -3.320682000
C        5.822674000     -1.891517000     -1.370732000
H        6.042178000     -1.388571000     -0.425248000
H        6.392201000     -1.388108000     -2.160342000
H        6.192477000     -2.920318000     -1.294354000
C        0.915731000      3.027003000      0.369732000
C        0.988534000      4.056746000     -0.596946000
C        0.127259000      5.152407000     -0.492732000
H        0.170359000      5.937177000     -1.242925000
C       -0.759398000      5.266273000      0.566825000
H       -1.418319000      6.127383000      0.640678000
C       -0.781940000      4.285487000      1.549416000
H       -1.455721000      4.402998000      2.391049000
C        0.044608000      3.160323000      1.480062000
C        2.011178000      4.061612000     -1.722851000
H        2.467186000      3.067249000     -1.770048000
C        1.396439000      4.376292000     -3.089425000
H        0.538807000      3.737877000     -3.317462000
H        2.143628000      4.234670000     -3.877760000
H        1.061266000      5.417439000     -3.146473000
C        3.129323000      5.068801000     -1.432834000
H        2.725787000      6.084920000     -1.358325000
H        3.870029000      5.060044000     -2.240331000
H        3.649832000      4.847969000     -0.497425000
C        0.036543000      2.161828000      2.632353000
H        0.048403000      1.154521000      2.198094000
C       -1.189453000      2.275729000      3.538288000
H       -1.146142000      3.183070000      4.151922000
H       -1.216045000      1.423396000      4.224258000
H       -2.134212000      2.293620000      2.988225000
C        1.273793000      2.313575000      3.527859000
H        2.203642000      2.086668000      3.007019000
H        1.197007000      1.638654000      4.387190000
H        1.338421000      3.338286000      3.912229000
C       -2.288522000     -0.635269000      1.924592000
H       -2.808864000     -1.458011000      2.412987000
H       -1.218266000     -0.871423000      1.915650000
H       -2.412871000      0.303364000      2.452244000

118
FS27_I1 E(pbe1pbe) = -3548.982151
Ir      -1.230590000     -1.459424000     -0.456178000
Cl       3.396754000     -0.072461000      1.607172000
P       -0.426553000      0.706278000     -0.809497000
C       -2.053163000     -2.222441000     -2.307265000
C       -0.622519000     -2.187761000     -2.431043000
C       -0.088313000     -3.056406000     -1.425361000
C       -1.204233000     -3.757108000     -0.783760000
C       -2.398640000     -3.251096000     -1.319592000
C       -2.997965000     -1.606336000     -3.271334000
H       -3.014598000     -2.232862000     -4.172986000
H       -2.680038000     -0.607249000     -3.575381000
H       -4.016035000     -1.561179000     -2.884135000
C        0.156790000     -1.563804000     -3.530702000
H        1.209690000     -1.443488000     -3.269973000
H       -0.251983000     -0.606182000     -3.854779000
H        0.111586000     -2.243640000     -4.390936000
C        1.346982000     -3.387537000     -1.276761000
H        1.571431000     -3.879296000     -0.331340000
H        1.989586000     -2.509377000     -1.390647000
H        1.620248000     -4.081924000     -2.083057000
C       -1.062098000     -4.874732000      0.182186000
H       -0.892764000     -5.802112000     -0.379363000
H       -1.961761000     -5.006381000      0.784715000
H       -0.206576000     -4.733632000      0.844785000
C       -3.775404000     -3.737056000     -1.059804000
H       -4.511696000     -2.933899000     -1.125560000
H       -3.861693000     -4.221707000     -0.086872000
H       -4.026860000     -4.479855000     -1.827595000
C        1.311262000      0.860886000     -1.267063000
H        1.546621000      0.221541000     -2.116290000
H        1.948702000      0.574987000     -0.425057000
H        1.502553000      1.900311000     -1.543202000
C       -1.361018000      1.553162000     -2.119420000
H       -0.958422000      2.559752000     -2.252633000
H       -2.417429000      1.608025000     -1.850709000
H       -1.252831000      1.008033000     -3.058895000
C       -0.668838000      1.641268000      0.733813000
C       -0.317581000      2.990199000      0.956923000
C       -0.506937000      3.515553000      2.238536000
H       -0.234053000      4.550340000      2.419876000
C       -1.063442000      2.758444000      3.262969000
H       -1.206666000      3.196448000      4.246039000
C       -1.466828000      1.454263000      3.016059000
H       -1.952793000      0.871113000      3.791936000
C       -1.261266000      0.890487000      1.755483000
C        0.149809000      3.929069000     -0.110630000
C        1.525509000      4.163575000     -0.312358000
C        1.906410000      5.086548000     -1.290945000
H        2.961426000      5.271197000     -1.467371000
C        0.958856000      5.773092000     -2.038139000
H        1.276105000      6.485610000     -2.794673000
C       -0.394950000      5.556922000     -1.811932000
H       -1.128186000      6.110427000     -2.390621000
C       -0.823707000      4.642920000     -0.846818000
C        2.582356000      3.480389000      0.536255000
H        2.161234000      2.543909000      0.918769000
C        2.939234000      4.351752000      1.744748000
H        3.369153000      5.306411000      1.420393000
H        3.677068000      3.841067000      2.372784000
H        2.064756000      4.570946000      2.363494000
C        3.853257000      3.127992000     -0.235020000
H        3.645037000      2.564171000     -1.149220000
H        4.493147000      2.503618000      0.393389000
H        4.424167000      4.022221000     -0.508825000
C       -2.309917000      4.475100000     -0.572064000
H       -2.456371000      3.477170000     -0.141799000
C       -3.184219000      4.574646000     -1.822272000
H       -3.229346000      5.599943000     -2.203988000
H       -4.211344000      4.279715000     -1.581142000
H       -2.827415000      3.932734000     -2.633417000
C       -2.780553000      5.497060000      0.467590000
H       -2.227176000      5.405959000      1.405756000
H       -3.845453000      5.359791000      0.686805000
H       -2.640747000      6.516688000      0.092018000
C       -1.805677000     -0.493727000      1.544851000
C       -3.192426000     -0.606194000      1.155525000
C       -3.896210000     -1.764278000      1.513070000
H       -4.954571000     -1.830193000      1.278446000
C       -3.288659000     -2.790577000      2.228432000
H       -3.872116000     -3.652364000      2.538713000
C       -1.939238000     -2.718044000      2.545622000
H       -1.477713000     -3.523512000      3.108537000
C       -1.165468000     -1.590823000      2.221424000
C       -3.948692000      0.594402000      0.615641000
H       -3.213548000      1.353464000      0.333330000
C       -4.784576000      0.280525000     -0.619353000
H       -4.157480000     -0.060666000     -1.445568000
H       -5.312407000      1.181355000     -0.948585000
H       -5.541649000     -0.485610000     -0.421186000
C       -4.820285000      1.191841000      1.724923000
H       -5.600721000      0.487963000      2.033702000
H       -5.309781000      2.102506000      1.364978000
H       -4.227416000      1.452230000      2.606013000
C        0.240061000     -1.470765000      2.774891000
H        0.705647000     -0.575834000      2.349807000
C        1.113354000     -2.661688000      2.399057000
H        0.724333000     -3.602208000      2.805561000
H        2.123106000     -2.513764000      2.786947000
H        1.195584000     -2.757727000      1.315486000
C        0.207687000     -1.310066000      4.298235000
H       -0.374051000     -0.439785000      4.610586000
H        1.229389000     -1.181519000      4.667998000
H       -0.217576000     -2.197969000      4.779399000
C        4.440603000     -3.742261000      0.670725000
H        4.502984000     -4.381766000     -0.223803000
H        5.297022000     -4.025611000      1.303295000
H        3.549891000     -4.077427000      1.223502000
Mg       4.464579000     -1.662594000      0.200436000
Cl       4.125243000     -1.064082000     -2.087790000
O        6.463408000     -1.009267000      0.365415000
C        6.761519000      0.380831000      0.409408000
H        6.654786000      0.832321000     -0.584254000
H        6.052787000      0.836045000      1.101876000
H        7.784657000      0.530196000      0.773948000
C        7.370116000     -1.729584000     -0.461246000
H        8.387008000     -1.648171000     -0.059862000
H        7.057961000     -2.775973000     -0.450978000
H        7.345303000     -1.349226000     -1.488931000

127
FS27_I2 E(pbe1pbe) = -3549.019338
Ir       0.467773000      0.289963000     -0.637545000
Cl      -0.605671000     -0.659106000     -2.621449000
P       -1.443752000     -0.431741000      0.543194000
C        2.595545000     -0.554753000      0.838858000
C        2.225693000     -0.832667000     -0.619042000
C        2.466325000      0.403553000     -1.365339000
C        2.257718000      1.450040000     -0.403124000
C        1.915896000      0.820742000      0.858137000
C        2.073179000     -1.562839000      1.843033000
H        2.266940000     -1.229265000      2.867981000
H        2.555167000     -2.538384000      1.712563000
H        0.999612000     -1.701064000      1.730106000
C        2.332077000     -2.196557000     -1.216071000
H        1.971110000     -2.204417000     -2.246267000
H        1.739255000     -2.920877000     -0.649545000
H        3.375532000     -2.545916000     -1.212641000
C        2.888137000      0.543056000     -2.787276000
H        2.600620000      1.515150000     -3.197005000
H        2.426015000     -0.227826000     -3.409829000
H        3.978315000      0.450875000     -2.886173000
C        2.440581000      2.907232000     -0.638348000
H        3.472984000      3.182816000     -0.383124000
H        1.775248000      3.499568000     -0.008212000
H        2.268340000      3.182321000     -1.681142000
C        1.741153000      1.594982000      2.126875000
H        1.241803000      0.995128000      2.892534000
H        1.135953000      2.490776000      1.964646000
H        2.709546000      1.914834000      2.539441000
C       -1.409676000     -2.256817000      0.430202000
H       -0.389379000     -2.559845000      0.674429000
H       -1.599670000     -2.550652000     -0.600988000
H       -2.107171000     -2.752463000      1.105169000
C       -1.417418000     -0.150938000      2.349677000
H       -2.374891000     -0.387774000      2.815849000
H       -1.157567000      0.887387000      2.548218000
H       -0.646499000     -0.790785000      2.786628000
C       -3.118018000      0.153786000     -0.020683000
C       -4.228410000     -0.698647000     -0.244489000
C       -5.416334000     -0.168949000     -0.763734000
H       -6.252581000     -0.843816000     -0.918166000
C       -5.552042000      1.180067000     -1.045056000
H       -6.482200000      1.570933000     -1.446616000
C       -4.492890000      2.027284000     -0.764412000
H       -4.596092000      3.096144000     -0.920071000
C       -3.283675000      1.541256000     -0.256676000
C       -4.329670000     -2.148207000      0.118752000
C       -4.180737000     -3.144256000     -0.866760000
C       -4.378179000     -4.478700000     -0.505004000
H       -4.257467000     -5.258370000     -1.251536000
C       -4.720672000     -4.826292000      0.795660000
H       -4.868098000     -5.870258000      1.059601000
C       -4.881644000     -3.836302000      1.757044000
H       -5.163185000     -4.114374000      2.768626000
C       -4.697812000     -2.488549000      1.437372000
C       -3.809677000     -2.795565000     -2.297401000
H       -3.346256000     -1.802347000     -2.288745000
C       -5.056169000     -2.731764000     -3.184793000
H       -5.567377000     -3.701360000     -3.204690000
H       -4.780250000     -2.473608000     -4.213187000
H       -5.770315000     -1.983440000     -2.830897000
C       -2.794560000     -3.764577000     -2.904703000
H       -1.916368000     -3.895717000     -2.265049000
H       -2.448457000     -3.380879000     -3.869399000
H       -3.232084000     -4.753231000     -3.083415000
C       -4.943196000     -1.424421000      2.492741000
H       -4.411077000     -0.519879000      2.178565000
C       -4.423375000     -1.814141000      3.876094000
H       -5.019333000     -2.616151000      4.324286000
H       -4.478912000     -0.955408000      4.554155000
H       -3.382761000     -2.153602000      3.842037000
C       -6.431124000     -1.070589000      2.562511000
H       -6.801898000     -0.716032000      1.596418000
H       -6.605920000     -0.281628000      3.302869000
H       -7.023935000     -1.945741000      2.851888000
C       -2.277611000      2.598548000      0.082026000
C       -2.250744000      3.113556000      1.401789000
C       -1.391608000      4.175921000      1.690759000
H       -1.354387000      4.575950000      2.699464000
C       -0.616814000      4.761347000      0.696034000
H        0.032017000      5.600063000      0.935154000
C       -0.703132000      4.297721000     -0.609183000
H       -0.128658000      4.789529000     -1.388253000
C       -1.527172000      3.218528000     -0.943663000
C       -3.234879000      2.642292000      2.462386000
H       -3.496108000      1.601474000      2.245162000
C       -2.698699000      2.709672000      3.892217000
H       -1.718598000      2.236241000      4.001215000
H       -3.393689000      2.203694000      4.570586000
H       -2.608352000      3.744170000      4.240458000
C       -4.527906000      3.462233000      2.374630000
H       -4.323798000      4.522635000      2.560724000
H       -5.248083000      3.117939000      3.125415000
H       -4.998887000      3.374747000      1.392665000
C       -1.670227000      2.822527000     -2.404331000
H       -2.096365000      1.814510000     -2.441792000
C       -0.336443000      2.778401000     -3.146589000
H        0.112754000      3.773628000     -3.242693000
H       -0.488095000      2.385377000     -4.156789000
H        0.370054000      2.114928000     -2.639703000
C       -2.621434000      3.780722000     -3.129173000
H       -3.618614000      3.792926000     -2.682885000
H       -2.728298000      3.484414000     -4.178463000
H       -2.231333000      4.805036000     -3.105807000
C        4.131803000     -0.450457000      1.016382000
H        4.380298000     -0.221320000      2.064081000
H        4.546720000     -1.432406000      0.725577000
H        4.484717000      0.355810000      0.353655000
Mg       6.528155000     -0.451789000      0.913988000
Cl       7.647028000      1.188099000      1.962979000
O        6.962371000     -2.368904000      1.325990000
C        8.247817000     -2.868731000      0.924189000
H        8.565595000     -2.301942000      0.047004000
H        8.972075000     -2.735322000      1.733293000
H        8.158704000     -3.927349000      0.665285000
C        6.456773000     -3.031610000      2.494057000
H        5.464561000     -2.625921000      2.700691000
H        6.379294000     -4.104285000      2.296324000
H        7.119752000     -2.851168000      3.345633000
O        6.709588000     -0.520425000     -1.075275000
C        7.313922000      0.535191000     -1.837689000
H        7.648089000      1.299331000     -1.133883000
H        8.171076000      0.141778000     -2.391925000
H        6.578937000      0.957543000     -2.529147000
C        6.244293000     -1.601996000     -1.890130000
H        5.801774000     -2.351753000     -1.232188000
H        5.492262000     -1.238910000     -2.596308000
H        7.085246000     -2.041980000     -2.434907000

118
FS27_TS1 E(pbe1pbe) = -3394.1184
Ir       0.952664000     -1.378962000     -0.650004000
Cl       1.384659000      1.692233000      0.563429000
P       -1.034330000     -0.170504000     -0.976175000
C        1.150250000     -2.356578000     -2.539851000
C        1.929165000     -1.142431000     -2.565998000
C        2.984460000     -1.292247000     -1.588082000
C        2.870633000     -2.570811000     -0.959866000
C        1.737549000     -3.232397000     -1.539215000
C        0.121752000     -2.775359000     -3.525090000
H        0.596678000     -3.444534000     -4.253485000
H       -0.285647000     -1.926133000     -4.074886000
H       -0.697993000     -3.324668000     -3.057860000
C        1.856274000     -0.038646000     -3.557318000
H        1.986884000      0.941803000     -3.091424000
H        0.918543000     -0.050940000     -4.114471000
H        2.671361000     -0.167979000     -4.280132000
C        4.063718000     -0.308961000     -1.359724000
H        4.397231000     -0.284923000     -0.322132000
H        3.778596000      0.695195000     -1.678401000
H        4.923987000     -0.614594000     -1.971574000
C        3.844280000     -3.155098000     -0.002044000
H        4.661766000     -3.625804000     -0.561685000
H        3.385183000     -3.920372000      0.624840000
H        4.279949000     -2.390015000      0.643527000
C        1.339650000     -4.641881000     -1.326112000
H        0.264006000     -4.782694000     -1.436361000
H        1.652996000     -5.013717000     -0.351245000
H        1.837013000     -5.245881000     -2.096885000
C       -0.819370000      1.377794000     -1.899615000
H       -0.449253000      1.115054000     -2.892265000
H       -0.098564000      2.025609000     -1.404427000
H       -1.785690000      1.871363000     -2.010099000
C       -2.328813000     -0.948365000     -2.000024000
H       -3.197027000     -0.286185000     -2.003976000
H       -2.617757000     -1.941152000     -1.662587000
H       -1.950898000     -1.016183000     -3.022207000
C       -1.703053000      0.158455000      0.700503000
C       -2.731873000      1.088121000      0.967899000
C       -3.084862000      1.343657000      2.296982000
H       -3.866284000      2.070920000      2.493449000
C       -2.486973000      0.662243000      3.346024000
H       -2.784494000      0.861731000      4.370993000
C       -1.538460000     -0.311901000      3.072843000
H       -1.126632000     -0.903709000      3.882353000
C       -1.119572000     -0.566824000      1.764597000
C       -3.566782000      1.772122000     -0.070586000
C       -3.272262000      3.090009000     -0.477401000
C       -4.134402000      3.718756000     -1.379888000
H       -3.917504000      4.729866000     -1.710090000
C       -5.262394000      3.070222000     -1.865105000
H       -5.918869000      3.574864000     -2.568718000
C       -5.554705000      1.778851000     -1.445854000
H       -6.446110000      1.285748000     -1.821261000
C       -4.726176000      1.113013000     -0.538849000
C       -2.055491000      3.833223000      0.046816000
H       -1.317457000      3.084806000      0.360125000
C       -2.413846000      4.674145000      1.276083000
H       -3.180947000      5.416142000      1.027373000
H       -1.530798000      5.211423000      1.640470000
H       -2.792512000      4.058324000      2.096195000
C       -1.403452000      4.722019000     -1.012839000
H       -1.218306000      4.185139000     -1.947718000
H       -0.442262000      5.095080000     -0.649777000
H       -2.022063000      5.596054000     -1.242907000
C       -5.121481000     -0.263511000     -0.026344000
H       -4.206652000     -0.771870000      0.300864000
C       -5.793029000     -1.144821000     -1.079141000
H       -6.796401000     -0.784731000     -1.328901000
H       -5.909584000     -2.162297000     -0.690822000
H       -5.217671000     -1.200432000     -2.008388000
C       -6.038750000     -0.133375000      1.194025000
H       -5.559733000      0.421262000      2.004851000
H       -6.312870000     -1.122852000      1.576568000
H       -6.961296000      0.392689000      0.924672000
C       -0.178404000     -1.739726000      1.613298000
C       -0.779453000     -3.001523000      1.247805000
C       -0.107162000     -4.188164000      1.529058000
H       -0.575299000     -5.135152000      1.282179000
C        1.118053000     -4.185492000      2.183605000
H        1.607730000     -5.126195000      2.421341000
C        1.697885000     -2.987782000      2.568052000
H        2.635304000     -3.001531000      3.114448000
C        1.069145000     -1.759623000      2.336893000
C       -2.221270000     -3.098823000      0.786623000
H       -2.526724000     -2.127871000      0.394598000
C       -2.454203000     -4.143043000     -0.302060000
H       -1.789231000     -3.997139000     -1.158799000
H       -3.486372000     -4.078779000     -0.661313000
H       -2.308342000     -5.163537000      0.065589000
C       -3.117708000     -3.382116000      1.998017000
H       -2.860768000     -4.343017000      2.456486000
H       -4.166647000     -3.424913000      1.686280000
H       -3.022211000     -2.603171000      2.759654000
C        1.676889000     -0.541985000      3.004976000
H        1.105019000      0.337553000      2.704749000
C        3.128521000     -0.321676000      2.583040000
H        3.779976000     -1.132455000      2.927438000
H        3.503630000      0.610387000      3.015292000
H        3.214467000     -0.230449000      1.499807000
C        1.617908000     -0.674594000      4.532652000
H        0.604055000     -0.831536000      4.908564000
H        2.005119000      0.241484000      4.990123000
H        2.235616000     -1.508643000      4.882726000
C        5.314822000      2.227673000      1.027604000
H        6.174383000      2.677289000      0.505789000
H        5.398725000      2.548924000      2.077931000
H        5.509096000      1.144971000      1.035379000
Mg       3.468408000      2.845923000      0.165991000
Cl       3.290680000      3.496051000     -2.098250000
O        3.017744000      4.627812000      1.188317000
C        1.734900000      5.234439000      1.107183000
H        1.638587000      5.807941000      0.177939000
H        1.000397000      4.428642000      1.126733000
H        1.580282000      5.897826000      1.966368000
C        4.071047000      5.586065000      1.184945000
H        3.974401000      6.250618000      2.051106000
H        5.010758000      5.034980000      1.251646000
H        4.053638000      6.177287000      0.261694000

127
FS27_TS2 E(pbe1pbe) = -3548.975864
Ir       0.255479000      0.445259000     -0.550365000
Cl      -0.838376000     -0.353988000     -2.568438000
P       -1.520716000     -0.585585000      0.544231000
C        2.193562000     -0.495922000      0.660050000
C        1.985715000     -0.707854000     -0.780104000
C        2.240810000      0.569751000     -1.449615000
C        2.167497000      1.567862000     -0.444158000
C        1.874963000      0.918998000      0.829620000
C        1.933125000     -1.555910000      1.684524000
H        2.204510000     -1.208640000      2.683595000
H        2.506637000     -2.458025000      1.462992000
H        0.879688000     -1.833513000      1.700291000
C        2.058138000     -2.038856000     -1.442380000
H        1.648446000     -1.994101000     -2.452726000
H        1.497144000     -2.791834000     -0.882909000
H        3.102461000     -2.374360000     -1.504014000
C        2.549547000      0.745539000     -2.894812000
H        2.472423000      1.792586000     -3.196313000
H        1.861774000      0.161981000     -3.513622000
H        3.570408000      0.407542000     -3.112248000
C        2.460223000      3.011794000     -0.628718000
H        3.542564000      3.161474000     -0.519586000
H        1.963966000      3.623986000      0.123554000
H        2.171196000      3.369497000     -1.619225000
C        1.857990000      1.610441000      2.149779000
H        1.342619000      1.006336000      2.901635000
H        1.345792000      2.572801000      2.086753000
H        2.881365000      1.790382000      2.507256000
C       -1.482465000     -2.365179000      0.144231000
H       -0.457975000     -2.694761000      0.340941000
H       -1.682986000     -2.505701000     -0.917022000
H       -2.173760000     -2.954136000      0.747197000
C       -1.454956000     -0.593967000      2.376924000
H       -2.449939000     -0.712872000      2.809099000
H       -1.015647000      0.336601000      2.732050000
H       -0.834383000     -1.426550000      2.716574000
C       -3.180793000      0.129054000      0.149624000
C       -4.359485000     -0.632296000     -0.038334000
C       -5.574597000      0.023286000     -0.267728000
H       -6.466053000     -0.581246000     -0.404381000
C       -5.657936000      1.405550000     -0.307711000
H       -6.611513000      1.896878000     -0.476633000
C       -4.506363000      2.152338000     -0.118813000
H       -4.555674000      3.236220000     -0.124821000
C       -3.267125000      1.540262000      0.098197000
C       -4.458323000     -2.124770000      0.008088000
C       -4.361998000     -2.868717000     -1.185892000
C       -4.519556000     -4.254611000     -1.122562000
H       -4.439807000     -4.844863000     -2.030472000
C       -4.775253000     -4.893179000      0.085082000
H       -4.892294000     -5.973217000      0.114869000
C       -4.893565000     -4.148625000      1.251491000
H       -5.111428000     -4.652695000      2.188841000
C       -4.747132000     -2.758748000      1.232335000
C       -4.112619000     -2.188662000     -2.520352000
H       -3.606008000     -1.238326000     -2.319073000
C       -5.437742000     -1.880379000     -3.224240000
H       -5.990536000     -2.804341000     -3.430126000
H       -5.254718000     -1.375252000     -4.179161000
H       -6.078656000     -1.233226000     -2.619179000
C       -3.205637000     -2.993089000     -3.449933000
H       -2.275902000     -3.291860000     -2.956180000
H       -2.938601000     -2.385768000     -4.320336000
H       -3.699995000     -3.896935000     -3.823193000
C       -4.946212000     -1.965077000      2.510131000
H       -4.512097000     -0.970978000      2.352484000
C       -4.256755000     -2.596999000      3.719224000
H       -4.743687000     -3.530686000      4.019641000
H       -4.302243000     -1.918700000      4.578101000
H       -3.204111000     -2.820621000      3.517783000
C       -6.438403000     -1.765101000      2.787554000
H       -6.931243000     -1.245513000      1.960379000
H       -6.587294000     -1.173278000      3.697596000
H       -6.939732000     -2.729744000      2.925088000
C       -2.129614000      2.492779000      0.322824000
C       -1.897489000      2.969013000      1.639591000
C       -0.981188000      4.002418000      1.832504000
H       -0.798883000      4.376598000      2.835431000
C       -0.332846000      4.595014000      0.755442000
H        0.360273000      5.415661000      0.922063000
C       -0.600099000      4.162543000     -0.533785000
H       -0.122258000      4.663099000     -1.369376000
C       -1.502076000      3.120979000     -0.787560000
C       -2.721405000      2.494580000      2.825601000
H       -3.112455000      1.500019000      2.591511000
C       -1.927465000      2.408470000      4.130659000
H       -0.964312000      1.903690000      4.009937000
H       -2.504916000      1.861486000      4.883021000
H       -1.726249000      3.402948000      4.542891000
C       -3.925759000      3.420140000      3.035591000
H       -3.591950000      4.444059000      3.237358000
H       -4.519671000      3.082664000      3.892225000
H       -4.580013000      3.443618000      2.160898000
C       -1.912249000      2.859128000     -2.227762000
H       -2.334249000      1.851560000     -2.284478000
C       -0.741821000      2.930716000     -3.208411000
H       -0.373400000      3.956083000     -3.327836000
H       -1.067689000      2.587160000     -4.194891000
H        0.085119000      2.290332000     -2.893087000
C       -2.982119000      3.866219000     -2.667087000
H       -3.889594000      3.802273000     -2.063784000
H       -3.261889000      3.682890000     -3.710289000
H       -2.600729000      4.891429000     -2.595360000
C        4.422596000     -0.570280000      0.788967000
H        4.310416000     -0.392951000      1.854436000
H        4.301106000     -1.573865000      0.393719000
H        4.393995000      0.273654000      0.107392000
Mg       6.622546000     -0.638277000      0.771241000
Cl       8.101984000      0.506834000      2.094202000
O        7.147618000     -2.630896000      0.890626000
C        8.483496000     -3.006707000      0.548559000
H        8.762081000     -2.444751000     -0.344077000
H        9.171795000     -2.768919000      1.366376000
H        8.518306000     -4.078923000      0.330279000
C        6.666874000     -3.333916000      2.038321000
H        5.643272000     -2.999486000      2.222312000
H        6.667679000     -4.410416000      1.839777000
H        7.291389000     -3.115814000      2.911796000
O        7.227553000     -0.382346000     -1.166881000
C        8.403954000      0.314842000     -1.582311000
H        8.904780000      0.670748000     -0.681198000
H        9.063539000     -0.360642000     -2.137572000
H        8.128181000      1.165026000     -2.214980000
C        6.482214000     -0.912369000     -2.259754000
H        5.593214000     -1.397517000     -1.852331000
H        6.183783000     -0.105214000     -2.937341000
H        7.082263000     -1.648364000     -2.805818000

118
FS27_TS3 E(pbe1pbe) = -3394.122121
Ir      -1.905696000     -0.419892000     -0.627738000
Cl       3.607797000     -1.645614000      1.650613000
P       -0.159316000      1.106061000     -0.954149000
C       -4.145108000     -0.612457000     -1.045247000
C       -3.424848000      0.184414000     -2.034533000
C       -2.488619000     -0.685619000     -2.702770000
C       -2.581217000     -1.970712000     -2.065981000
C       -3.608336000     -1.921248000     -1.045445000
C       -5.335218000     -0.137660000     -0.302826000
H       -6.195199000     -0.215112000     -0.981726000
H       -5.245814000      0.907630000     -0.005351000
H       -5.544848000     -0.746768000      0.576081000
C       -3.873447000      1.509507000     -2.531512000
H       -3.082612000      2.047079000     -3.052410000
H       -4.274203000      2.143561000     -1.740373000
H       -4.683972000      1.336152000     -3.251734000
C       -1.739930000     -0.384405000     -3.950378000
H       -0.835534000     -0.990126000     -4.033100000
H       -1.468645000      0.671625000     -4.014203000
H       -2.378263000     -0.617207000     -4.811341000
C       -1.918608000     -3.212101000     -2.526671000
H       -2.606442000     -3.696000000     -3.234783000
H       -1.739689000     -3.912766000     -1.710554000
H       -0.978196000     -3.014338000     -3.038196000
C       -4.089576000     -3.087552000     -0.260015000
H       -4.610615000     -2.774967000      0.645934000
H       -3.268025000     -3.748233000      0.023504000
H       -4.791380000     -3.669863000     -0.869530000
C        1.139092000      0.666842000     -2.140376000
H        0.685364000      0.284630000     -3.055436000
H        1.790508000     -0.095751000     -1.716368000
H        1.713980000      1.566421000     -2.369690000
C       -0.741438000      2.700855000     -1.608674000
H        0.089256000      3.409068000     -1.608084000
H       -1.582639000      3.098665000     -1.040008000
H       -1.045284000      2.535781000     -2.645775000
C        0.642329000      1.332453000      0.668269000
C        1.787364000      2.129723000      0.893634000
C        2.349944000      2.139323000      2.172290000
H        3.239734000      2.736660000      2.342650000
C        1.782127000      1.425976000      3.218919000
H        2.231884000      1.456294000      4.206352000
C        0.618141000      0.702438000      3.007049000
H        0.128396000      0.204669000      3.837147000
C        0.047057000      0.631848000      1.734397000
C        2.397455000      3.042261000     -0.125867000
C        3.521009000      2.633755000     -0.873532000
C        4.076892000      3.532907000     -1.789025000
H        4.936712000      3.228134000     -2.378233000
C        3.555434000      4.809420000     -1.948592000
H        4.000741000      5.493607000     -2.665852000
C        2.475522000      5.219301000     -1.175774000
H        2.091554000      6.228743000     -1.286452000
C        1.886314000      4.355240000     -0.250148000
C        4.170461000      1.279510000     -0.663118000
H        3.437993000      0.616580000     -0.189230000
C        5.348013000      1.408442000      0.307974000
H        6.111245000      2.082386000     -0.098562000
H        5.803687000      0.428114000      0.475484000
H        5.032375000      1.800286000      1.278866000
C        4.646594000      0.620177000     -1.957076000
H        3.865373000      0.586756000     -2.722908000
H        4.962344000     -0.408594000     -1.755706000
H        5.508026000      1.144925000     -2.384445000
C        0.765352000      4.859048000      0.645253000
H        0.165464000      3.991720000      0.943951000
C       -0.168476000      5.861462000     -0.032322000
H        0.329944000      6.818653000     -0.217470000
H       -1.023550000      6.070154000      0.619671000
H       -0.552778000      5.496083000     -0.989629000
C        1.344995000      5.477791000      1.921539000
H        1.957040000      4.762299000      2.476723000
H        0.541067000      5.821245000      2.582293000
H        1.974039000      6.340646000      1.676613000
C       -1.294409000     -0.057789000      1.662153000
C       -2.449523000      0.792380000      1.840887000
C       -3.632309000      0.238891000      2.344094000
H       -4.486667000      0.884432000      2.517910000
C       -3.702325000     -1.095651000      2.710674000
H       -4.615372000     -1.488486000      3.149510000
C       -2.603813000     -1.929982000      2.540291000
H       -2.670444000     -2.967761000      2.851146000
C       -1.392957000     -1.452218000      2.036711000
C       -2.336618000      2.304560000      1.768521000
H       -1.428704000      2.552847000      1.216143000
C       -3.505898000      2.982259000      1.065910000
H       -3.636445000      2.596202000      0.053389000
H       -3.318910000      4.058390000      0.994839000
H       -4.449409000      2.856131000      1.606807000
C       -2.167471000      2.866613000      3.185006000
H       -3.054659000      2.662991000      3.794066000
H       -2.028699000      3.951838000      3.139405000
H       -1.298825000      2.436355000      3.689694000
C       -0.206711000     -2.396713000      2.016295000
H        0.610231000     -1.925243000      1.462015000
C       -0.557134000     -3.725944000      1.344818000
H       -1.245535000     -4.315322000      1.960245000
H        0.355655000     -4.311701000      1.207890000
H       -1.014855000     -3.581217000      0.363598000
C        0.304063000     -2.689960000      3.432255000
H        0.705069000     -1.802812000      3.924103000
H        1.113176000     -3.424204000      3.375526000
H       -0.492008000     -3.107413000      4.059127000
C        1.147712000     -2.483273000     -1.223394000
H        1.216073000     -2.158135000     -2.268998000
H        0.565746000     -3.411254000     -1.212758000
H        0.570821000     -1.725984000     -0.658982000
Mg       3.047496000     -2.865379000     -0.268493000
Cl       4.837973000     -3.399866000     -1.688540000
O        2.752662000     -4.769494000      0.616668000
C        3.564910000     -5.193754000      1.706317000
H        4.520148000     -5.589363000      1.341476000
H        3.746688000     -4.318006000      2.329980000
H        3.041862000     -5.967086000      2.281515000
C        2.463264000     -5.832855000     -0.280762000
H        1.888524000     -6.612300000      0.234164000
H        1.869556000     -5.420176000     -1.098713000
H        3.386621000     -6.262108000     -0.685149000

5
LiMe E(pbe1pbe) = -47.304809
C        0.000000000      0.000000000      0.392679000
H        0.000000000      1.011987000      0.834147000
H        0.876406000     -0.505993000      0.834147000
H       -0.876406000     -0.505993000      0.834147000
Li       0.000000000      0.000000000     -1.619505000

14
LiMeS E(pbe1pbe) = -202.102888
Li      -1.173277000      0.000201000      0.122662000
C       -3.193256000      0.000139000     -0.032590000
H       -3.595860000      0.875857000     -0.571825000
H       -3.596754000     -0.874881000     -0.572215000
H       -3.713418000      0.000290000      0.941337000
O        0.722874000      0.000169000      0.158578000
C        1.481208000     -1.180616000     -0.052045000
H        0.826563000     -2.034053000      0.137926000
H        1.850560000     -1.227896000     -1.084226000
H        2.331710000     -1.218970000      0.639569000
C        1.482258000      1.180244000     -0.052092000
H        1.851094000      1.227428000     -1.084461000
H        0.828546000      2.034268000      0.138514000
H        2.333135000      1.217400000      0.639130000

23
LiMeS2 E(pbe1pbe) = -356.895604
Li      -0.002943000      0.855827000     -0.056743000
C        0.074076000      2.903194000      0.039527000
H       -0.900993000      3.422684000     -0.005170000
H        0.546203000      3.281643000      0.965476000
H        0.666831000      3.356290000     -0.777295000
O       -1.497096000     -0.407384000     -0.124220000
O        1.489304000     -0.388310000      0.051767000
C       -1.677461000     -1.227597000      1.016019000
H       -0.689367000     -1.556488000      1.345383000
H       -2.163497000     -0.671629000      1.829027000
H       -2.287469000     -2.106454000      0.769706000
C        1.565303000     -1.573107000     -0.716597000
H        0.543248000     -1.897350000     -0.922110000
H        2.084774000     -1.392327000     -1.667416000
H        2.095071000     -2.362185000     -0.166723000
C        2.766304000      0.151458000      0.342470000
H        2.609894000      1.074162000      0.904460000
H        3.356055000     -0.551558000      0.945558000
H        3.314632000      0.380712000     -0.580840000
C       -2.725666000      0.098497000     -0.618285000
H       -3.235584000      0.705462000      0.141027000
H       -2.499284000      0.724272000     -1.483741000
H       -3.384686000     -0.723837000     -0.926294000

32
LiMeS3 E(pbe1pbe) = -511.964293
Li       0.174382000     -0.130441000      0.667957000
C        0.492256000     -0.436797000      2.698198000
H       -0.397971000     -0.573414000      3.343171000
H        1.108139000     -1.336117000      2.897915000
H        1.049675000      0.389191000      3.182166000
O       -0.841018000     -1.548989000     -0.348457000
O       -0.793898000      1.504602000      0.038566000
C       -1.253637000     -1.254882000     -1.664344000
H       -0.411060000     -0.787020000     -2.177986000
H       -1.537297000     -2.170825000     -2.201317000
H       -2.109153000     -0.564991000     -1.670854000
C       -0.679331000      2.191158000     -1.186111000
H        0.203777000      1.803081000     -1.697555000
H       -1.563102000      2.031413000     -1.820044000
H       -0.557866000      3.271363000     -1.022671000
C       -1.925279000      1.898026000      0.784665000
H       -1.904281000      1.334862000      1.720199000
H       -1.894805000      2.973060000      1.010407000
H       -2.855596000      1.677786000      0.241456000
C       -1.873414000     -2.138345000      0.416369000
H       -2.188572000     -3.094979000     -0.023115000
H       -1.475287000     -2.306013000      1.418572000
H       -2.746903000     -1.473591000      0.481647000
O        1.789700000      0.021690000     -0.524680000
C        2.437470000     -1.233559000     -0.618449000
H        2.782538000     -1.572518000      0.367788000
H        1.710195000     -1.949449000     -1.005819000
H        3.296386000     -1.178620000     -1.301221000
C        2.654469000      1.015370000     -0.006317000
H        3.516389000      1.166070000     -0.670896000
H        2.085686000      1.945177000      0.061646000
H        3.012491000      0.742602000      0.995138000


41
LiMeS4 E(pbe1pbe) = -666.459228
Li      -1.285267000      0.344312000     -0.034695000
C       -3.269933000      0.918857000     -0.296989000
H       -3.415328000      1.486421000     -1.237751000
H       -3.991333000      0.080355000     -0.370273000
H       -3.695000000      1.574971000      0.487986000
O        3.156064000     -0.579168000      0.279101000
O       -0.809699000     -0.573698000      1.681831000
C        2.716553000     -1.466524000     -0.720300000
H        2.599877000     -2.451374000     -0.258514000
H        1.752580000     -1.157115000     -1.149836000
H        3.452782000     -1.549965000     -1.536069000
C        0.418486000     -1.063114000      2.176610000
H        1.224876000     -0.680446000      1.546493000
H        0.580006000     -0.735690000      3.213683000
H        0.442846000     -2.162867000      2.158528000
C       -1.917419000     -1.055840000      2.415387000
H       -2.811124000     -0.624063000      1.960853000
H       -1.973048000     -2.152946000      2.369062000
H       -1.853100000     -0.749672000      3.468838000
C        3.318381000      0.723352000     -0.226341000
H        2.375402000      1.125679000     -0.623136000
H        3.653699000      1.357176000      0.599773000
H        4.079898000      0.755589000     -1.022115000
O        0.085654000      1.853291000     -0.114957000
C       -0.266273000      2.816284000     -1.089984000
H        0.550312000      3.537835000     -1.232747000
H       -0.444355000      2.289422000     -2.029116000
H       -1.179448000      3.354331000     -0.804386000
C        0.354464000      2.461776000      1.132670000
H        0.648058000      1.677324000      1.830915000
H        1.173793000      3.188348000      1.042168000
H       -0.535680000      2.975524000      1.520852000
O       -0.688314000     -1.058531000     -1.417326000
C       -0.972582000     -2.373850000     -0.984859000
H       -0.629726000     -3.109545000     -1.725494000
H       -0.440138000     -2.537783000     -0.047355000
H       -2.050151000     -2.511525000     -0.818683000
C       -1.273324000     -0.795066000     -2.678761000
H       -1.015053000      0.228198000     -2.957767000
H       -0.878721000     -1.484149000     -3.438582000
H       -2.365884000     -0.887367000     -2.637034000

12
LiPh E(pbe1pbe) = -238.780914
Li      -3.304613000      0.000004000     -0.000026000
C       -1.281920000      0.000000000      0.000018000
C       -0.509966000     -1.184540000     -0.000002000
C       -0.509998000      1.184512000      0.000010000
C        0.887154000     -1.200179000     -0.000009000
H       -1.013650000     -2.154862000      0.000019000
C        0.887165000      1.200180000     -0.000015000
H       -1.013640000      2.154858000      0.000013000
C        1.595312000      0.000021000      0.000009000
H        1.425836000     -2.146854000     -0.000011000
H        1.425765000      2.146901000     -0.000023000
H        2.683050000     -0.000017000      0.000007000

21
LiPhS E(pbe1pbe) = -393.581070
O        3.037678000      0.017516000     -0.023245000
C        3.957563000     -0.202065000     -1.081223000
H        3.381837000     -0.337390000     -1.999472000
H        4.625535000      0.660248000     -1.196038000
H        4.555463000     -1.101958000     -0.892092000
C        3.677184000      0.206055000      1.230429000
H        2.898774000      0.367636000      1.979597000
H        4.262673000     -0.680758000      1.501942000
H        4.336432000      1.081990000      1.198696000
Li       1.170678000     -0.000086000     -0.191461000
C       -0.860027000     -0.003482000     -0.110664000
C       -1.638928000      1.175408000     -0.170307000
C       -1.625587000     -1.182749000      0.042107000
C       -3.033726000      1.191356000     -0.085921000
H       -1.140946000      2.141729000     -0.288267000
C       -3.020242000     -1.199077000      0.129453000
H       -1.116687000     -2.148914000      0.098676000
C       -3.734118000     -0.003871000      0.065472000
H       -3.576766000      2.134276000     -0.138275000
H       -3.552621000     -2.142209000      0.247142000
H       -4.819867000     -0.003972000      0.132355000

30
LiPhS2 E(pbe1pbe) = -548.376542
O       -1.958865000      1.588476000      0.035451000
C       -2.281173000      1.765427000      1.405341000
H       -2.682021000      0.818839000      1.775963000
H       -1.391097000      2.036211000      1.988650000
H       -3.041857000      2.547238000      1.525193000
C       -1.421561000      2.771028000     -0.538070000
H       -1.200926000      2.557212000     -1.586099000
H       -2.151747000      3.588638000     -0.484038000
H       -0.498941000      3.072643000     -0.026322000
O       -2.012969000     -1.466362000     -0.311303000
C       -1.512122000     -2.791528000     -0.309118000
H       -0.422355000     -2.727145000     -0.297216000
H       -1.858487000     -3.337509000      0.578213000
H       -1.834187000     -3.328904000     -1.210510000
C       -3.425091000     -1.411355000     -0.360148000
H       -3.709453000     -0.357963000     -0.397603000
H       -3.803846000     -1.919396000     -1.256686000
H       -3.867263000     -1.881086000      0.528537000
Li      -0.826600000      0.026356000     -0.243828000
C        1.226796000     -0.034432000     -0.149758000
C        1.874388000     -0.919962000      0.743869000
C        2.123192000      0.784098000     -0.876061000
C        3.261162000     -0.992930000      0.907397000
H        1.271139000     -1.598231000      1.355752000
C        3.513224000      0.735407000     -0.738080000
H        1.724910000      1.506940000     -1.594195000
C        4.091764000     -0.159587000      0.160676000
H        3.696295000     -1.697957000      1.615201000
H        4.148431000      1.393801000     -1.330032000
H        5.172399000     -0.206314000      0.277205000


39
LiPhS3 E(pbe1pbe) = -703.504844
O        1.440896000     -0.443968000     -1.840926000
O        1.745372000      1.723102000      0.380935000
C        2.447084000      1.665503000      1.606715000
H        3.053519000      0.758350000      1.598327000
H        3.106978000      2.536447000      1.718161000
H        1.754760000      1.633606000      2.459690000
C        0.976288000      2.907286000      0.272329000
H        0.440841000      2.867357000     -0.678234000
H        0.248301000      2.982893000      1.090327000
H        1.627194000      3.792286000      0.285298000
C        0.755059000     -1.564086000     -2.370346000
H        0.755687000     -2.340998000     -1.602903000
H       -0.282419000     -1.310531000     -2.622940000
H        1.265609000     -1.942014000     -3.266605000
C        1.491125000      0.626652000     -2.764451000
H        2.049012000      1.437157000     -2.291486000
H        2.007857000      0.322798000     -3.684950000
H        0.481294000      0.975623000     -3.021239000
O        1.409515000     -1.361082000      1.005207000
C        0.859477000     -1.672445000      2.268683000
H       -0.094307000     -1.146893000      2.343193000
H        0.686805000     -2.752884000      2.365598000
H        1.525916000     -1.346670000      3.079671000
C        2.644062000     -2.001952000      0.770427000
H        2.997430000     -1.674641000     -0.209331000
H        3.385626000     -1.732130000      1.535763000
H        2.526135000     -3.094411000      0.770097000
Li       0.653288000      0.099665000     -0.081076000
C       -1.440001000      0.199535000      0.041325000
C       -2.071569000     -1.065657000      0.114480000
C       -2.355869000      1.276903000      0.057876000
C       -3.455114000     -1.253186000      0.194626000
H       -1.452333000     -1.968981000      0.113939000
C       -3.743984000      1.127323000      0.138488000
H       -1.977591000      2.302282000      0.006158000
C       -4.303840000     -0.147602000      0.207464000
H       -3.873981000     -2.258082000      0.248479000
H       -4.392481000      2.003319000      0.148189000
H       -5.382284000     -0.276931000      0.270607000

48
LiPhS4 E(pbe1pbe) = -857.944794
O       -1.907705000      0.285870000     -1.820009000
C       -1.136789000      1.102540000     -2.681319000
H       -0.927012000      2.036021000     -2.155640000
H       -0.189619000      0.614102000     -2.945938000
H       -1.693044000      1.329106000     -3.601106000
C       -2.254494000     -0.939668000     -2.442880000
H       -2.810102000     -1.530932000     -1.712666000
H       -2.884867000     -0.759975000     -3.324164000
H       -1.356704000     -1.492755000     -2.748382000
Li      -1.030597000     -0.126269000     -0.057471000
C        0.698911000     -1.314030000     -0.003572000
C        1.984731000     -0.957720000      0.470138000
C        0.609607000     -2.670814000     -0.396594000
C        3.065920000     -1.841800000      0.547070000
H        2.165579000      0.069962000      0.796505000
C        1.670889000     -3.580849000     -0.336614000
H       -0.344336000     -3.055206000     -0.772751000
C        2.913445000     -3.166597000      0.139765000
H        4.029280000     -1.500270000      0.926391000
H        1.531351000     -4.612827000     -0.658729000
H        3.747267000     -3.863536000      0.193712000
O       -1.051966000      1.615254000      0.880288000
C       -1.820741000      2.766745000      0.619167000
H       -2.445373000      2.556031000     -0.251424000
H       -2.466443000      3.015196000      1.472989000
H       -1.179101000      3.633181000      0.405017000
C       -0.217127000      1.755786000      2.014829000
H        0.300476000      0.804974000      2.153171000
H        0.527029000      2.547176000      1.862503000
H       -0.814173000      1.982785000      2.909110000
O        2.642302000      2.543399000      0.261854000
C        3.997147000      2.247306000      0.042435000
H        4.524606000      2.380145000      0.991129000
H        4.137432000      1.210388000     -0.299037000
H        4.444716000      2.919612000     -0.707420000
C        1.881859000      2.361508000     -0.905746000
H        0.839983000      2.566478000     -0.652352000
H        2.199619000      3.047893000     -1.707882000
H        1.951660000      1.329337000     -1.277495000
O       -2.607212000     -1.013194000      0.822196000
C       -2.273342000     -1.645799000      2.042898000
H       -1.347238000     -2.198232000      1.875957000
H       -2.115590000     -0.905718000      2.840458000
H       -3.068184000     -2.337891000      2.352742000
C       -3.784166000     -0.241514000      0.927426000
H       -3.954609000      0.229554000     -0.042995000
H       -4.646695000     -0.874198000      1.178055000
H       -3.682561000      0.537217000      1.696003000

1
Li E(pbe1pbe) = -7.371399
Li       0.000000000      0.000000000      0.000000000

10
LiS E(pbe1pbe) = -162.177510
O        0.007772000      0.342562000     -0.013544000
C        1.161397000     -0.495335000      0.003145000
H        2.043248000      0.149498000     -0.008394000
H        1.171616000     -1.109528000      0.909929000
H        1.173488000     -1.141747000     -0.881076000
C       -1.206049000     -0.406372000      0.003229000
H       -2.037260000      0.302026000     -0.012193000
H       -1.262401000     -1.054113000     -0.878649000
H       -1.261995000     -1.016160000      0.911585000
Li       0.126345000      2.179922000      0.009637000

19
LiS2 E(pbe1pbe) = -316.982623
O       -1.845338000     -0.014238000      0.038876000
C       -2.705964000      0.885235000      0.731195000
H       -2.081208000      1.547159000      1.335114000
H       -3.285065000      1.482357000      0.018045000
H       -3.388666000      0.332081000      1.386060000
C       -2.563245000     -0.928914000     -0.784237000
H       -1.835111000     -1.578856000     -1.274684000
H       -3.241730000     -1.537513000     -0.175827000
H       -3.137516000     -0.387799000     -1.544702000
Li       0.000029000     -0.000822000      0.178853000
O        1.845322000      0.013112000      0.038243000
C        2.707494000     -0.884612000      0.730928000
H        3.388738000     -0.330079000      1.386152000
H        2.083842000     -1.547906000      1.334481000
H        3.288186000     -1.480415000      0.017979000
C        2.561715000      0.929298000     -0.784567000
H        1.832478000      1.577735000     -1.275387000
H        3.238679000      1.539285000     -0.175854000
H        3.137408000      0.389380000     -1.544797000

28
LiS3 E(pbe1pbe) = -471.784944
O        0.771217000      1.714935000      0.017457000
C        0.190300000      2.837671000     -0.631275000
H       -0.745125000      2.509096000     -1.089990000
H       -0.017341000      3.635955000      0.091280000
H        0.859797000      3.220304000     -1.410780000
C        2.008401000      2.023981000      0.643937000
H        2.371774000      1.115037000      1.128516000
H        2.742448000      2.362131000     -0.096984000
H        1.870762000      2.805409000      1.400406000
Li       0.005528000      0.005653000      0.030554000
O       -1.861344000     -0.170145000     -0.001126000
C       -2.736849000      0.698205000      0.704423000
H       -3.253829000      0.156619000      1.505607000
H       -2.133403000      1.496902000      1.140985000
H       -3.478572000      1.132309000      0.023594000
C       -2.545309000     -1.257675000     -0.606897000
H       -1.807998000     -1.859805000     -1.142580000
H       -3.038283000     -1.875442000      0.153382000
H       -3.296140000     -0.891362000     -1.317306000
O        1.126730000     -1.496865000      0.051966000
C        0.788225000     -2.725956000      0.678713000
H        1.573230000     -3.026642000      1.382659000
H       -0.145220000     -2.574240000      1.225226000
H        0.649082000     -3.516044000     -0.068911000
C        2.343840000     -1.572203000     -0.676609000
H        2.520153000     -0.595190000     -1.132024000
H        3.177373000     -1.818684000     -0.008279000
H        2.275441000     -2.331519000     -1.465006000

37
LiS4 E(pbe1pbe) = -626.916346
Li       0.000216000     -0.002743000     -0.003731000
O        1.112280000      1.402790000      0.701969000
O        1.137091000     -1.387502000     -0.708722000
C        2.034558000      2.002824000     -0.192645000
H        1.620235000      1.926073000     -1.200638000
H        2.182115000      3.061463000      0.054077000
H        3.004887000      1.490703000     -0.158759000
C        1.622289000     -1.377002000     -2.041023000
H        0.876539000     -0.876561000     -2.661759000
H        2.573166000     -0.832556000     -2.107637000
H        1.770106000     -2.400696000     -2.406282000
C        2.059582000     -1.973932000      0.194865000
H        1.630179000     -1.911861000      1.197408000
H        2.232063000     -3.027726000     -0.056448000
H        3.019339000     -1.441565000      0.177176000
C        1.577648000      1.411240000      2.041423000
H        1.697138000      2.440091000      2.402357000
H        0.834333000      0.897584000      2.654354000
H        2.539168000      0.888384000      2.125572000
O       -1.138110000      0.698950000     -1.388695000
C       -1.625009000      2.030738000     -1.377857000
H       -2.588744000      2.092031000     -0.855793000
H       -0.891963000      2.647188000     -0.853759000
H       -1.748580000      2.405003000     -2.401473000
C       -2.046968000     -0.201852000     -1.999827000
H       -2.198893000      0.056454000     -3.055074000
H       -1.617417000     -1.204266000     -1.936223000
H       -3.017399000     -0.189635000     -1.486847000
O       -1.112292000     -0.718716000      1.395924000
C       -1.575377000     -2.058924000      1.390277000
H       -0.820781000     -2.668731000      0.889579000
H       -1.714518000     -2.423598000      2.415385000
H       -2.526370000     -2.142490000      0.848375000
C       -2.046146000      0.170801000      1.985608000
H       -2.209321000     -0.081419000      3.040654000
H       -1.632944000      1.180005000      1.920052000
H       -3.008204000      0.136829000      1.458162000

46
LiS5 E(pbe1pbe) = -781.369138
Li       0.000918000     -0.015653000      0.005237000
O        2.078814000      0.085846000      0.329807000
O        0.256401000     -1.472030000     -1.349086000
C        2.881468000      0.535459000     -0.741307000
H        2.221350000      0.996474000     -1.478113000
H        3.614979000      1.279325000     -0.400928000
H        3.422897000     -0.299059000     -1.207984000
C        0.175275000     -1.233294000     -2.740072000
H       -0.515625000     -0.402092000     -2.894103000
H        1.157855000     -0.971665000     -3.155099000
H       -0.206232000     -2.117126000     -3.268183000
C        1.103481000     -2.561514000     -1.041533000
H        1.123975000     -2.671113000      0.044215000
H        0.719246000     -3.487143000     -1.489897000
H        2.124080000     -2.389090000     -1.406913000
C        2.845517000     -0.543038000      1.334955000
H        3.539077000      0.168391000      1.804103000
H        2.151150000     -0.924121000      2.084386000
H        3.428614000     -1.378572000      0.923691000
O        0.039966000      1.942337000     -0.493258000
C        0.773709000      2.929527000      0.206293000
H        0.098948000      3.669449000      0.657081000
H        1.342598000      2.424738000      0.987915000
H        1.470314000      3.450085000     -0.463916000
C       -0.653360000      2.486401000     -1.600229000
H        0.050557000      2.885342000     -2.342712000
H       -1.241767000      1.683612000     -2.045551000
H       -1.327671000      3.293551000     -1.285156000
O       -0.289637000     -0.609727000      1.897574000
C       -1.153963000     -1.700534000      2.146975000
H       -1.143892000     -2.342903000      1.264503000
H       -0.808360000     -2.276553000      3.015356000
H       -2.180754000     -1.360589000      2.333937000
C       -0.251713000      0.298900000      2.980291000
H        0.108720000     -0.193807000      3.892854000
H        0.436327000      1.103811000      2.714805000
H       -1.245912000      0.721873000      3.176866000
O       -2.076209000     -0.031770000     -0.353069000
C       -2.863340000     -1.069800000     -0.898708000
H       -2.182354000     -1.800843000     -1.335322000
H       -3.468247000     -1.557934000     -0.122128000
H       -3.538286000     -0.685592000     -1.675960000
C       -2.863308000      0.920664000      0.330504000
H       -3.428311000      0.453636000      1.148926000
H       -2.187881000      1.674051000      0.739075000
H       -3.575423000      1.406950000     -0.350220000

11
iPrLi E(pbe1pbe) = -125.773852
C        1.245444000     -0.440624000     -0.096736000
H        1.348335000     -0.481715000     -1.192751000
H        1.250516000     -1.499055000      0.238485000
H        2.174592000      0.007943000      0.282925000
C        0.000000000      0.338089000      0.331884000
H        0.000000000      0.344438000      1.438838000
C       -1.245444000     -0.440624000     -0.096736000
H       -1.250516000     -1.499055000      0.238486000
H       -2.174592000      0.007943000      0.282925000
H       -1.348335000     -0.481716000     -1.192751000
Li       0.000000000      2.286724000     -0.308876000

20
iPrLiS E(pbe1pbe) = -280.573006
C       -2.766712000      1.106283000     -0.407161000
H       -2.462977000      1.726908000      0.451534000
H       -3.872038000      1.022927000     -0.330175000
H       -2.564584000      1.706439000     -1.305919000
C       -2.038676000     -0.238880000     -0.425879000
H       -2.386795000     -0.771141000     -1.332189000
C       -2.505532000     -1.070988000      0.770581000
H       -3.609444000     -1.167213000      0.854180000
H       -2.107811000     -2.096050000      0.751565000
H       -2.179886000     -0.633219000      1.728236000
Li       0.015311000     -0.064638000     -0.448099000
O        1.882193000      0.095082000     -0.200279000
C        2.784524000     -0.973087000     -0.444632000
H        3.038353000     -1.489456000      0.489578000
H        2.294174000     -1.673259000     -1.124620000
H        3.702684000     -0.599379000     -0.913820000
C        2.423226000      1.075851000      0.672112000
H        1.670519000      1.856983000      0.801424000
H        2.664788000      0.637392000      1.648389000
H        3.328559000      1.517242000      0.238221000

29
iPrLiS2 E(pbe1pbe) = -435.367383
C        2.150301000     -1.457199000      1.160863000
H        2.177760000     -0.560042000      1.803686000
H        3.125018000     -1.965019000      1.335969000
H        1.381262000     -2.115776000      1.592284000
C        1.865405000     -1.106844000     -0.300568000
H        1.817837000     -2.068312000     -0.847690000
C        3.058546000     -0.342480000     -0.868341000
H        4.041532000     -0.840954000     -0.718076000
H        2.965195000     -0.166413000     -1.949699000
H        3.168880000      0.652872000     -0.407004000
Li       0.028775000     -0.135664000     -0.277817000
O       -1.761320000     -0.909547000     -0.254269000
C       -1.854066000     -2.240114000     -0.736346000
H       -2.894000000     -2.485327000     -0.989331000
H       -1.235530000     -2.308704000     -1.633035000
H       -1.485351000     -2.955347000      0.010598000
C       -2.532107000     -0.711957000      0.917860000
H       -2.380598000      0.319565000      1.240879000
H       -3.597944000     -0.876945000      0.713588000
H       -2.213019000     -1.392948000      1.719485000
O       -0.342012000      1.723550000      0.141305000
C        0.760373000      2.508483000      0.563011000
H        0.418209000      3.359985000      1.165844000
H        1.403605000      1.869751000      1.171605000
H        1.329985000      2.882492000     -0.296881000
C       -1.249072000      2.455322000     -0.662383000
H       -2.048075000      1.774207000     -0.961058000
H       -1.678476000      3.293380000     -0.097949000
H       -0.752240000      2.847233000     -1.560618000

38
iPrLiS3 E(pbe1pbe) = -590.156297
Li       0.049217000      0.036712000     -0.091422000
C        1.641488000     -0.340545000     -1.437850000
H        1.344600000     -0.021960000     -2.459800000
O       -0.728899000      1.918186000     -0.049277000
O       -1.554110000     -1.107686000     -0.333471000
C        0.255529000      2.858767000     -0.437327000
H        1.144819000      2.676476000      0.168624000
H        0.517724000      2.744762000     -1.497033000
H       -0.099467000      3.883778000     -0.260257000
C       -1.918484000      2.073296000     -0.796087000
H       -1.746140000      1.877784000     -1.863993000
H       -2.646000000      1.357590000     -0.409969000
H       -2.319965000      3.089633000     -0.682814000
C       -2.520098000     -1.421595000      0.644440000
H       -2.684612000     -2.506618000      0.702170000
H       -2.137892000     -1.060482000      1.600935000
H       -3.481498000     -0.934229000      0.426635000
C       -1.935745000     -1.506416000     -1.632234000
H       -1.134111000     -1.208008000     -2.310513000
H       -2.071593000     -2.595295000     -1.686645000
H       -2.873011000     -1.018639000     -1.936099000
O        0.255280000     -0.273427000      1.885996000
C        0.906066000     -1.499627000      2.156082000
H        0.771065000     -1.787226000      3.208057000
H        0.453605000     -2.258768000      1.514785000
H        1.980181000     -1.437096000      1.937415000
C        0.779731000      0.788986000      2.655923000
H        0.211371000      1.685032000      2.400149000
H        0.668510000      0.584753000      3.729761000
H        1.843994000      0.952788000      2.436078000
C        2.970441000      0.352536000     -1.145031000
H        3.808565000      0.071841000     -1.823644000
H        2.896410000      1.449030000     -1.195789000
H        3.338509000      0.119215000     -0.130983000
C        1.889382000     -1.846309000     -1.515482000
H        2.189301000     -2.260634000     -0.538283000
H        0.992628000     -2.408619000     -1.817813000
H        2.697326000     -2.156381000     -2.217297000

47
iPrLiS4 E(pbe1pbe) = -744.931508
C        1.606922000      2.840191000     -0.990653000
H        2.132616000      2.970018000     -0.030437000
H        1.516105000      3.869681000     -1.407492000
H        2.307408000      2.305625000     -1.650975000
C        0.283946000      2.096797000     -0.810008000
H       -0.166377000      2.025780000     -1.823327000
C       -0.656642000      2.977622000      0.009866000
H       -0.756515000      4.024963000     -0.357279000
H       -1.677805000      2.573217000      0.057825000
H       -0.318260000      3.072987000      1.055845000
Li       0.670994000      0.135030000     -0.065857000
O        0.382633000     -1.407979000     -1.324557000
C        0.225260000     -2.757954000     -0.953355000
H        0.938146000     -3.402634000     -1.486733000
H        0.408461000     -2.829246000      0.119946000
H       -0.793229000     -3.112170000     -1.166543000
C        0.146394000     -1.190487000     -2.698997000
H        0.277174000     -0.123017000     -2.883593000
H        0.855513000     -1.760398000     -3.316011000
H       -0.875182000     -1.485372000     -2.976948000
O        2.607701000     -0.318736000      0.375622000
C        3.243706000      0.520914000      1.317132000
H        3.690256000      1.396259000      0.829068000
H        2.484602000      0.860411000      2.025056000
H        4.028818000     -0.023599000      1.860637000
C        3.477887000     -0.696859000     -0.669571000
H        2.906113000     -1.324720000     -1.354475000
H        3.852255000      0.182600000     -1.211084000
H        4.334934000     -1.265169000     -0.281618000
O       -3.571186000      0.558097000     -0.124299000
C       -2.754601000     -0.074616000     -1.077890000
H       -3.338413000     -0.398402000     -1.954962000
H       -1.993119000      0.642891000     -1.391186000
H       -2.249326000     -0.956155000     -0.654120000
C       -4.524001000     -0.321291000      0.407781000
H       -5.107808000      0.228159000      1.151479000
H       -5.209079000     -0.701309000     -0.367132000
H       -4.053131000     -1.188774000      0.898482000
O       -0.103589000     -0.598913000      1.656661000
C        0.611201000     -1.359072000      2.606153000
H        0.000553000     -2.192583000      2.981418000
H        1.501607000     -1.750836000      2.112016000
H        0.917930000     -0.741189000      3.462168000
C       -1.244822000      0.015798000      2.223782000
H       -1.786241000      0.527598000      1.427534000
H       -1.901792000     -0.737816000      2.681164000
H       -0.955177000      0.742096000      2.995996000

9
Me2O E(pbe1pbe) = -154.850094
O        0.000000000      0.593299000      0.000000000
C        1.158676000     -0.194946000      0.000000000
H        1.217864000     -0.841080000     -0.891130000
H        2.020326000      0.478628000     -0.000009000
H        1.217872000     -0.841067000      0.891138000
C       -1.158676000     -0.194946000      0.000000000
H       -2.020326000      0.478628000      0.000004000
H       -1.217870000     -0.841071000     -0.891136000
H       -1.217866000     -0.841077000      0.891132000

6
MeMgCl E(pbe1pbe) = -699.908007
Cl      -1.777639000     -0.035317000      0.000020000
C        2.569893000     -0.060700000      0.000040000
H        2.923160000     -0.623878000      0.873324000
H        2.926043000     -0.593518000     -0.890941000
H        3.074414000      0.913239000      0.017690000
Mg       0.489741000      0.105729000     -0.000055000

15
MeMgClS E(pbe1pbe) = -854.707983
C        0.264435000      2.749736000     -0.060340000
H       -0.547804000      3.479833000     -0.178345000
H        0.967895000      2.933445000     -0.884652000
H        0.789474000      3.020437000      0.866582000
Mg      -0.441817000      0.771375000     -0.035715000
Cl      -2.275049000     -0.615846000      0.059894000
O        1.123721000     -0.582288000     -0.054317000
C        1.013079000     -2.002682000     -0.131057000
H       -0.038951000     -2.237358000     -0.294547000
H        1.617193000     -2.378374000     -0.964206000
H        1.352215000     -2.457397000      0.806352000
C        2.463766000     -0.147570000      0.164192000
H        2.453714000      0.942891000      0.202695000
H        2.840156000     -0.547998000      1.112282000
H        3.106288000     -0.481199000     -0.658009000

24
MeMgClS2 E(pbe1pbe) = -1009.708136
C        0.201196000     -1.422403000      2.377031000
H        0.979242000     -1.185133000      3.117627000
H        0.407159000     -2.449660000      2.039563000
H       -0.742410000     -1.472806000      2.941358000
Mg       0.107560000     -0.019093000      0.797543000
Cl       0.492308000      2.271807000      0.643239000
O        1.281463000     -0.730265000     -0.792130000
C        1.184717000     -0.108717000     -2.068712000
H        0.127396000      0.082003000     -2.257890000
H        1.736740000      0.837471000     -2.084606000
H        1.577630000     -0.781084000     -2.839947000
C        2.627609000     -1.039443000     -0.442045000
H        2.605886000     -1.514367000      0.540863000
H        3.054622000     -1.734096000     -1.173961000
H        3.235708000     -0.127851000     -0.400394000
O       -1.663431000     -0.242435000     -0.270005000
C       -2.449895000      0.781586000     -0.867820000
H       -1.885589000      1.711146000     -0.784091000
H       -2.637085000      0.547913000     -1.922539000
H       -3.405906000      0.880574000     -0.340845000
C       -2.287267000     -1.519979000     -0.313276000
H       -1.625937000     -2.226132000      0.191991000
H       -3.251910000     -1.491210000      0.206295000
H       -2.437931000     -1.833023000     -1.352978000

33
MeMgClS3 E(pbe1pbe) = -1164.292166
C        0.001136000     -1.143400000      2.382111000
H        0.002502000     -2.242457000      2.462938000
H       -0.878291000     -0.811494000      2.956965000
H        0.879380000     -0.809273000      2.957511000
Mg       0.000848000     -0.382357000      0.383285000
Cl       0.001647000     -1.190797000     -1.852759000
O       -2.225532000     -0.261469000      0.306583000
C       -2.899069000      0.493478000     -0.685197000
H       -2.508465000      1.510680000     -0.647491000
H       -2.730283000      0.070351000     -1.682633000
H       -3.975911000      0.519718000     -0.474878000
C       -2.780748000     -1.563434000      0.427105000
H       -2.207149000     -2.089453000      1.191935000
H       -3.831158000     -1.499604000      0.738185000
H       -2.711613000     -2.106209000     -0.523597000
O       -0.001638000      1.709192000      0.201018000
C       -0.002511000      2.485978000     -0.986608000
H        0.000532000      1.791679000     -1.828511000
H       -0.896378000      3.120065000     -1.030075000
H        0.887598000      3.125527000     -1.027796000
C       -0.005806000      2.493439000      1.385048000
H       -0.004302000      1.804040000      2.231715000
H        0.887584000      3.127848000      1.426805000
H       -0.903720000      3.121565000      1.424863000
O        2.226526000     -0.257083000      0.306716000
C        2.785041000     -1.557312000      0.430373000
H        2.213926000     -2.082213000      1.197805000
H        2.715641000     -2.103151000     -0.518566000
H        3.835833000     -1.490046000      0.739438000
C        2.898587000      0.497409000     -0.686448000
H        2.734416000      0.069490000     -1.682600000
H        2.502310000      1.512567000     -0.653811000
H        3.974740000      0.530122000     -0.473551000


20
MgClS2 plus E(pbe1pbe) = -969.708453
Cl       1.860879000     -2.086375000      0.037244000
Mg       0.276015000     -0.507610000      0.030108000
O        0.791343000      1.408745000     -0.159757000
C        2.076430000      1.881355000      0.279324000
H        1.949146000      2.547215000      1.138028000
H        2.670078000      1.010837000      0.564193000
H        2.569052000      2.410267000     -0.540897000
C       -0.070808000      2.469913000     -0.594369000
H        0.412742000      3.020019000     -1.406324000
H       -0.995956000      2.019098000     -0.954779000
H       -0.280728000      3.143453000      0.241952000
C       -2.546888000     -1.122643000     -0.809274000
H       -2.949272000     -1.953133000     -0.222609000
H       -3.359322000     -0.518603000     -1.221788000
H       -1.927470000     -1.507009000     -1.622051000
C       -2.432145000      0.292438000      1.119147000
H       -1.733669000      0.915699000      1.680927000
H       -3.245457000      0.910859000      0.730051000
H       -2.831402000     -0.496029000      1.764013000
O       -1.714395000     -0.292414000      0.020492000

12
MgCl2S E(pbe1pbe) = -1275.090936
Cl       2.366053000     -0.914327000     -0.068833000
Mg       0.123213000     -0.598932000     -0.061657000
Cl      -1.869818000     -1.665975000      0.110428000
O       -0.256293000      1.387002000     -0.058494000
C        0.711698000      2.373707000      0.309415000
H        0.415672000      2.848525000      1.250786000
H        1.669203000      1.865945000      0.431568000
H        0.789295000      3.127312000     -0.480647000
C       -1.558737000      1.942335000     -0.266312000
H       -1.516036000      2.682064000     -1.072248000
H       -2.224257000      1.124008000     -0.542957000
H       -1.915858000      2.412193000      0.655594000

29
LiClS3 E(pbe1pbe) = -932.266725
Cl       0.152351000     -0.175239000      2.594081000
Li       0.072920000     -0.030129000      0.363654000
C       -1.131397000     -1.584431000     -1.868837000
H       -2.060759000     -1.079078000     -2.166090000
H       -0.283393000     -1.100570000     -2.358193000
H       -1.181955000     -2.632495000     -2.193525000
O       -0.648416000      1.678849000     -0.288499000
C       -0.725154000      2.027113000     -1.653923000
H       -0.596591000      3.109624000     -1.788535000
H        0.081353000      1.505096000     -2.173056000
H       -1.690216000      1.731027000     -2.088107000
C       -1.646039000      2.310243000      0.492606000
H       -1.500596000      1.978050000      1.522380000
H       -1.546946000      3.402511000      0.439051000
H       -2.650953000      2.025294000      0.151182000
O        1.759728000     -0.101870000     -0.650513000
C        2.420721000     -1.352509000     -0.569632000
H        2.838820000     -1.511293000      0.432969000
H        1.679646000     -2.127477000     -0.774408000
H        3.228215000     -1.412480000     -1.311265000
C        2.630798000      0.976631000     -0.356800000
H        2.040909000      1.894169000     -0.400954000
H        3.058519000      0.873299000      0.648838000
H        3.444512000      1.028624000     -1.092165000
O       -0.925455000     -1.500008000     -0.475290000
C       -1.962475000     -2.114037000      0.267783000
H       -1.714540000     -1.986470000      1.323247000
H       -2.930538000     -1.638646000      0.057257000
H       -2.029799000     -3.183569000      0.028264000

141
FS34_TS_C E(pbe1pbe) = -3128.557527
Ir      -0.241645000      0.090667000      0.189760000
Cl       0.503834000     -1.020638000      2.167306000
P        1.831883000     -0.343618000     -0.717716000
C       -1.527772000     -0.206467000     -1.526093000
C       -2.180745000     -0.912090000     -0.443213000
C       -2.442319000      0.056424000      0.603573000
C       -2.110097000      1.346913000      0.103420000
C       -1.485018000      1.193467000     -1.196698000
C       -1.240271000     -0.807351000     -2.855222000
H       -2.187145000     -0.910848000     -3.400168000
H       -0.801499000     -1.804721000     -2.776331000
H       -0.586054000     -0.176230000     -3.457451000
C       -2.285976000     -2.396684000     -0.327448000
H       -1.324591000     -2.837041000     -0.042736000
H       -2.591716000     -2.838640000     -1.279193000
H       -3.014039000     -2.679006000      0.436058000
C       -3.084011000     -0.271851000      1.907615000
H       -3.021961000      0.565579000      2.606045000
H       -2.591406000     -1.129134000      2.375182000
H       -4.142903000     -0.520900000      1.764610000
C       -2.384951000      2.660323000      0.739953000
H       -3.234045000      3.133157000      0.229807000
H       -1.530066000      3.332767000      0.641043000
H       -2.633465000      2.565140000      1.798167000
C       -1.106331000      2.317168000     -2.098082000
H       -0.404830000      1.990536000     -2.868853000
H       -0.634213000      3.127497000     -1.537247000
H       -1.993588000      2.720480000     -2.601956000
C        1.820093000     -2.141238000     -1.044183000
H        0.892367000     -2.316330000     -1.595930000
H        1.768825000     -2.695049000     -0.107598000
H        2.664920000     -2.486864000     -1.639970000
C        2.103317000      0.330779000     -2.390751000
H        3.145034000      0.227048000     -2.698898000
H        1.813803000      1.379791000     -2.412350000
H        1.476873000     -0.229292000     -3.087953000
C        3.336536000      0.130447000      0.261843000
C        4.389294000     -0.769990000      0.560446000
C        5.455768000     -0.350795000      1.364757000
H        6.250262000     -1.061082000      1.571510000
C        5.527528000      0.938750000      1.863159000
H        6.363621000      1.247015000      2.483782000
C        4.532431000      1.839705000      1.522120000
H        4.596676000      2.870109000      1.855692000
C        3.440415000      1.464295000      0.732406000
C        4.558343000     -2.152474000      0.012914000
C        4.234919000     -3.275375000      0.798433000
C        4.494944000     -4.548222000      0.284238000
H        4.245533000     -5.425051000      0.874941000
C        5.067166000     -4.711228000     -0.970770000
H        5.260755000     -5.709104000     -1.355284000
C        5.399627000     -3.596407000     -1.731257000
H        5.858877000     -3.732242000     -2.706226000
C        5.158387000     -2.305913000     -1.254474000
C        3.625225000     -3.127982000      2.180717000
H        3.212464000     -2.116204000      2.256349000
C        4.695185000     -3.288871000      3.264327000
H        5.147824000     -4.286204000      3.217768000
H        4.254337000     -3.163957000      4.259585000
H        5.496523000     -2.552353000      3.156696000
C        2.476251000     -4.104157000      2.432527000
H        1.713199000     -4.045247000      1.650572000
H        1.992028000     -3.868941000      3.385580000
H        2.825891000     -5.140923000      2.489861000
C        5.578794000     -1.104253000     -2.082034000
H        5.009326000     -0.239923000     -1.722190000
C        5.283211000     -1.266627000     -3.572376000
H        5.925266000     -2.023135000     -4.035396000
H        5.467489000     -0.322934000     -4.097548000
H        4.242834000     -1.557592000     -3.752568000
C        7.060565000     -0.791820000     -1.857790000
H        7.270687000     -0.600358000     -0.801240000
H        7.359891000      0.094058000     -2.429247000
H        7.686684000     -1.631582000     -2.179827000
C        2.505741000      2.588669000      0.399729000
C        2.716631000      3.322297000     -0.793660000
C        1.918346000      4.440410000     -1.045657000
H        2.061224000      5.005912000     -1.961378000
C        0.974451000      4.869626000     -0.119893000
H        0.375555000      5.753414000     -0.324045000
C        0.830755000      4.192266000      1.083478000
H        0.134982000      4.568939000      1.827673000
C        1.586368000      3.050678000      1.369017000
C        3.882459000      3.015912000     -1.722154000
H        4.116473000      1.950381000     -1.631082000
C        3.613162000      3.322573000     -3.195499000
H        2.670777000      2.898389000     -3.554066000
H        4.421265000      2.913013000     -3.810715000
H        3.585428000      4.401186000     -3.383636000
C        5.125434000      3.791625000     -1.269347000
H        4.940619000      4.870920000     -1.308604000
H        5.973327000      3.567853000     -1.926448000
H        5.415082000      3.534086000     -0.247780000
C        1.486592000      2.427734000      2.751645000
H        1.932931000      1.429334000      2.705708000
C        0.049696000      2.260207000      3.239778000
H       -0.448524000      3.224983000      3.387557000
H        0.046430000      1.737182000      4.201617000
H       -0.534518000      1.661402000      2.537365000
C        2.270021000      3.265982000      3.768094000
H        3.324383000      3.367254000      3.499995000
H        2.219180000      2.802518000      4.759471000
H        1.847432000      4.274511000      3.845582000
Li      -6.622219000     -0.568751000     -0.294413000
C       -4.824200000     -0.732324000     -1.554410000
H       -4.359460000     -0.847594000     -0.573290000
O       -6.409832000     -1.627248000      1.343039000
O       -7.024592000      1.214170000      0.375255000
C       -5.871245000     -2.935313000      1.362516000
H       -5.465095000     -3.138793000      0.370014000
H       -5.071807000     -3.018196000      2.110291000
H       -6.647071000     -3.676966000      1.594109000
C       -6.994413000     -1.264017000      2.579725000
H       -6.249424000     -1.287889000      3.385722000
H       -7.379078000     -0.249118000      2.470485000
H       -7.819655000     -1.940475000      2.837878000
C       -8.310015000      1.784885000      0.529949000
H       -8.391113000      2.723203000     -0.034137000
H       -9.033648000      1.063872000      0.145859000
H       -8.525226000      1.987986000      1.587518000
C       -5.993349000      2.036160000      0.884021000
H       -5.049983000      1.518116000      0.709432000
H       -5.976626000      3.005810000      0.369540000
H       -6.120580000      2.207595000      1.961533000
O       -8.310562000     -1.090247000     -1.130845000
C       -8.521231000     -0.530788000     -2.415827000
H       -9.585645000     -0.563774000     -2.681034000
H       -8.194115000      0.510583000     -2.378887000
H       -7.943446000     -1.065312000     -3.180666000
C       -8.688781000     -2.453842000     -1.070911000
H       -8.531573000     -2.791011000     -0.044632000
H       -9.748534000     -2.573541000     -1.329089000
H       -8.083439000     -3.063443000     -1.754976000
C       -4.886742000     -1.950791000     -2.422884000
H       -3.980591000     -2.123847000     -3.041825000
H       -5.048782000     -2.870979000     -1.849273000
H       -5.710301000     -1.883387000     -3.151402000
C       -4.634783000      0.578220000     -2.259212000
H       -5.536085000      0.879204000     -2.819647000
H       -4.419802000      1.395565000     -1.562942000
H       -3.824092000      0.573606000     -3.014539000

141
FS34_TS_H E(pbe1pbe) = -3128.553834
Ir       0.111717000     -0.593607000     -0.490530000
Cl       0.957776000      0.289149000     -2.534378000
P        1.846513000      0.457509000      0.601079000
C       -1.486549000     -0.427297000      0.943239000
C       -2.123885000     -0.098712000     -0.326283000
C       -1.919195000     -1.244134000     -1.197064000
C       -1.352976000     -2.298765000     -0.428398000
C       -1.030845000     -1.792011000      0.891019000
C       -1.614396000      0.404622000      2.172122000
H       -2.643424000      0.326497000      2.544613000
H       -1.418327000      1.462689000      1.983323000
H       -0.951525000      0.060233000      2.966783000
C       -2.697389000      1.189327000     -0.685506000
H       -2.570277000      1.423691000     -1.745134000
H       -2.301364000      2.007174000     -0.078738000
H       -3.836606000      1.182560000     -0.501016000
C       -2.358677000     -1.329340000     -2.617026000
H       -1.772824000     -2.067439000     -3.170227000
H       -2.237336000     -0.367742000     -3.121752000
H       -3.415791000     -1.614784000     -2.679969000
C       -1.198520000     -3.717752000     -0.838013000
H       -2.014771000     -4.300171000     -0.389817000
H       -0.257042000     -4.138207000     -0.479088000
H       -1.252751000     -3.843928000     -1.920036000
C       -0.545103000     -2.620982000      2.029117000
H       -0.118529000     -2.000657000      2.820231000
H        0.224746000     -3.323790000      1.701935000
H       -1.371823000     -3.197641000      2.464087000
C        1.373429000      2.222838000      0.627166000
H        0.347589000      2.231042000      1.004768000
H        1.361470000      2.625979000     -0.384409000
H        2.001211000      2.839552000      1.270424000
C        1.967024000      0.099630000      2.387293000
H        2.868876000      0.534562000      2.821399000
H        1.959440000     -0.976734000      2.549652000
H        1.096879000      0.543613000      2.876990000
C        3.570164000      0.269515000     -0.070436000
C        4.405757000      1.367523000     -0.395879000
C        5.654582000      1.140839000     -0.987182000
H        6.273033000      2.001657000     -1.222058000
C        6.117905000     -0.138512000     -1.241025000
H        7.089761000     -0.295274000     -1.699507000
C        5.335728000     -1.215592000     -0.859033000
H        5.704773000     -2.227013000     -0.992496000
C        4.075240000     -1.039987000     -0.278344000
C        4.151816000      2.807268000     -0.073215000
C        3.696819000      3.693231000     -1.068675000
C        3.563016000      5.046754000     -0.749095000
H        3.206702000      5.742222000     -1.503637000
C        3.876897000      5.518280000      0.519067000
H        3.764860000      6.574272000      0.750448000
C        4.343186000      4.639382000      1.489547000
H        4.599049000      5.018513000      2.474734000
C        4.494358000      3.278867000      1.211712000
C        3.363413000      3.208764000     -2.468080000
H        3.218011000      2.124245000     -2.418511000
C        4.523011000      3.490700000     -3.427656000
H        4.714773000      4.567743000     -3.499225000
H        4.287508000      3.121672000     -4.432017000
H        5.447643000      3.007286000     -3.099785000
C        2.071769000      3.812177000     -3.019724000
H        1.227923000      3.665420000     -2.338740000
H        1.816167000      3.332955000     -3.970029000
H        2.170817000      4.886459000     -3.211312000
C        5.058266000      2.349846000      2.272501000
H        4.774041000      1.327474000      2.001159000
C        4.509126000      2.625871000      3.671638000
H        4.878361000      3.574233000      4.076128000
H        4.827072000      1.836891000      4.362110000
H        3.414499000      2.663337000      3.680255000
C        6.588049000      2.406207000      2.274656000
H        6.996596000      2.138111000      1.295799000
H        6.999656000      1.711608000      3.015737000
H        6.938437000      3.414626000      2.522471000
C        3.411310000     -2.313207000      0.153321000
C        3.595237000     -2.760036000      1.484890000
C        3.059378000     -3.994068000      1.860810000
H        3.182263000     -4.344362000      2.881271000
C        2.410699000     -4.803860000      0.935710000
H        2.014217000     -5.768849000      1.240856000
C        2.312171000     -4.396642000     -0.387985000
H        1.861240000     -5.061958000     -1.118716000
C        2.808846000     -3.157981000     -0.805725000
C        4.490003000     -2.007439000      2.459061000
H        4.467260000     -0.946609000      2.188809000
C        4.080526000     -2.137605000      3.925905000
H        3.022524000     -1.917295000      4.094518000
H        4.669392000     -1.444378000      4.535875000
H        4.276424000     -3.144368000      4.309980000
C        5.939343000     -2.483981000      2.302836000
H        6.019653000     -3.551165000      2.538053000
H        6.596624000     -1.934742000      2.986406000
H        6.309850000     -2.332751000      1.286182000
C        2.803318000     -2.824051000     -2.288107000
H        2.988217000     -1.750580000     -2.393820000
C        1.474428000     -3.125488000     -2.975720000
H        1.253201000     -4.198727000     -2.986185000
H        1.513002000     -2.787279000     -4.016313000
H        0.654184000     -2.597602000     -2.485654000
C        3.924757000     -3.586384000     -3.003191000
H        4.910063000     -3.369416000     -2.583648000
H        3.945843000     -3.319943000     -4.065658000
H        3.763134000     -4.668239000     -2.930456000
Li      -7.763050000      0.657980000      0.429167000
C       -5.606247000      0.713997000     -0.279113000
H       -5.654982000      1.705529000      0.169330000
O       -8.032957000      1.545631000      2.166193000
O       -8.956780000      1.572666000     -0.791564000
C       -7.060932000      1.437868000      3.190922000
H       -6.677233000      0.415945000      3.180409000
H       -6.232749000      2.140486000      3.029140000
H       -7.511597000      1.637855000      4.171292000
C       -8.665026000      2.815154000      2.169129000
H       -7.943889000      3.616078000      1.957020000
H       -9.432140000      2.799165000      1.394118000
H       -9.135776000      3.007070000      3.141304000
C      -10.258046000      1.119709000     -1.118526000
H      -10.332573000      0.883006000     -2.187765000
H      -10.446963000      0.220300000     -0.530184000
H      -11.009309000      1.880590000     -0.870148000
C       -8.614407000      2.772129000     -1.460150000
H       -7.618130000      3.066070000     -1.123763000
H       -8.600700000      2.624935000     -2.547368000
H       -9.327905000      3.570668000     -1.218193000
O       -8.539769000     -1.116957000      0.602764000
C       -8.484803000     -2.031145000     -0.478006000
H       -9.356256000     -2.697948000     -0.462725000
H       -8.493419000     -1.452048000     -1.403798000
H       -7.570501000     -2.637033000     -0.438299000
C       -8.565842000     -1.770422000      1.859263000
H       -8.679637000     -1.000582000      2.624400000
H       -9.416716000     -2.460692000      1.916568000
H       -7.638435000     -2.332508000      2.031721000
C       -5.136212000     -0.437963000      0.517277000
H       -4.042755000     -0.663211000      0.339112000
H       -5.226365000     -0.287954000      1.598877000
H       -5.643967000     -1.379963000      0.259448000
C       -5.820438000      0.547547000     -1.753038000
H       -6.613386000     -0.177881000     -2.002909000
H       -6.088123000      1.491477000     -2.238100000
H       -4.918444000      0.172764000     -2.272188000

113
Complex_2iPr E(pbe1pbe) = -2656.838175
Ir      -1.599804000     -0.323097000      0.209494000
Cl      -0.637030000     -1.177565000      2.256283000
P        0.522360000     -0.289900000     -0.694331000
C       -2.774465000     -1.029073000     -1.422283000
C       -3.722140000     -1.833436000     -0.523867000
C       -3.741082000     -0.807665000      0.617535000
C       -3.619914000      0.498558000      0.082666000
C       -2.973902000      0.388119000     -1.212873000
C       -2.292376000     -1.585845000     -2.722551000
H       -3.118833000     -1.606462000     -3.444897000
H       -1.925722000     -2.611156000     -2.621075000
H       -1.501332000     -0.979590000     -3.164901000
C       -3.109963000     -3.162664000     -0.076983000
H       -2.195836000     -2.987117000      0.497278000
H       -2.860101000     -3.800321000     -0.929965000
H       -3.811140000     -3.719963000      0.554767000
C       -4.310474000     -1.123873000      1.960770000
H       -4.119720000     -0.321186000      2.678386000
H       -3.866830000     -2.036723000      2.368590000
H       -5.397290000     -1.276913000      1.908607000
C       -4.121757000      1.774553000      0.661688000
H       -5.072762000      2.029332000      0.174295000
H       -3.426849000      2.598194000      0.485435000
H       -4.310748000      1.695814000      1.733599000
C       -2.817275000      1.496277000     -2.198063000
H       -2.086512000      1.241351000     -2.969501000
H       -2.484441000      2.417112000     -1.711041000
H       -3.771753000      1.703671000     -2.701566000
C        0.898462000     -2.038770000     -1.082057000
H        0.036005000     -2.385388000     -1.657315000
H        0.946455000     -2.626096000     -0.165540000
H        1.805628000     -2.185483000     -1.668233000
C        0.715553000      0.476606000     -2.346316000
H        1.767317000      0.591819000     -2.613574000
H        0.220459000      1.446000000     -2.357500000
H        0.244342000     -0.170906000     -3.088810000
C        1.930800000      0.441944000      0.289628000
C        3.121492000     -0.257326000      0.611270000
C        4.089000000      0.345092000      1.425941000
H        4.991613000     -0.216137000      1.648676000
C        3.932977000      1.631508000      1.912530000
H        4.694514000      2.083298000      2.541401000
C        2.804013000      2.345000000      1.546068000
H        2.685650000      3.374697000      1.867118000
C        1.804775000      1.780121000      0.746247000
C        3.554658000     -1.586076000      0.071096000
C        3.405149000     -2.757183000      0.838818000
C        3.917674000     -3.956410000      0.338007000
H        3.799271000     -4.869832000      0.913696000
C        4.571857000     -4.001542000     -0.886673000
H        4.962401000     -4.944135000     -1.261249000
C        4.730017000     -2.838030000     -1.629365000
H        5.251522000     -2.877701000     -2.581689000
C        4.232067000     -1.617972000     -1.165357000
C        2.708750000     -2.733404000      2.186659000
H        2.080481000     -1.836934000      2.220164000
C        3.728810000     -2.643080000      3.325174000
H        4.395872000     -3.513370000      3.320713000
H        3.217806000     -2.613240000      4.293997000
H        4.347626000     -1.744890000      3.244964000
C        1.787992000     -3.933339000      2.405488000
H        1.081876000     -4.062146000      1.579431000
H        1.203231000     -3.788293000      3.319040000
H        2.351284000     -4.866526000      2.520718000
C        4.456013000     -0.357663000     -1.982197000
H        3.761942000      0.404117000     -1.611829000
C        4.174467000     -0.555037000     -3.471532000
H        4.918917000     -1.203692000     -3.945486000
H        4.207006000      0.408252000     -3.992808000
H        3.188476000     -0.999530000     -3.642620000
C        5.872401000      0.179913000     -1.765178000
H        6.057312000      0.393405000     -0.707963000
H        6.026037000      1.106555000     -2.329940000
H        6.620808000     -0.548315000     -2.098235000
C        0.698606000      2.724696000      0.380068000
C        0.807564000      3.473933000     -0.816063000
C       -0.188295000      4.405066000     -1.120773000
H       -0.126308000      4.974817000     -2.043176000
C       -1.236689000      4.644004000     -0.240236000
H       -1.997884000      5.379942000     -0.486365000
C       -1.282933000      3.973067000      0.974543000
H       -2.070063000      4.209849000      1.684418000
C       -0.324382000      3.012342000      1.310214000
C        2.049179000      3.397474000     -1.692500000
H        2.491120000      2.403866000     -1.565803000
C        1.788179000      3.618971000     -3.182215000
H        0.979869000      2.992135000     -3.568738000
H        2.694042000      3.389079000     -3.753526000
H        1.533004000      4.662626000     -3.395726000
C        3.085891000      4.419225000     -1.209913000
H        2.687510000      5.437133000     -1.288301000
H        3.993056000      4.361558000     -1.822280000
H        3.371183000      4.247164000     -0.169271000
C       -0.335376000      2.408762000      2.704473000
H        0.285342000      1.507534000      2.686140000
C       -1.722985000      1.989578000      3.180733000
H       -2.393787000      2.847879000      3.301766000
H       -1.643566000      1.494110000      4.153821000
H       -2.173922000      1.279265000      2.485361000
C        0.267011000      3.397404000      3.709507000
H        1.288667000      3.685639000      3.449837000
H        0.288299000      2.953349000      4.710990000
H       -0.334740000      4.312665000      3.759527000
C       -5.160895000     -2.081593000     -1.089000000
H       -5.757808000     -2.365324000     -0.208917000
C       -5.256404000     -3.246778000     -2.075714000
H       -4.664494000     -3.070069000     -2.979605000
H       -4.927447000     -4.193085000     -1.639070000
H       -6.297235000     -3.379429000     -2.392191000
C       -5.808846000     -0.843021000     -1.700455000
H       -6.839971000     -1.066767000     -1.995784000
H       -5.843126000     -0.001747000     -1.003041000
H       -5.275897000     -0.512814000     -2.599805000

11
C3H8 E(pbe1pbe) = -118.898375
H        0.000032000      1.245459000     -0.877031000
C       -0.000001000      0.585396000     -0.000009000
H       -0.000032000      1.245435000      0.877053000
C        1.267358000     -0.258786000      0.000001000
H        1.310627000     -0.906319000     -0.883707000
H        2.168546000      0.363773000      0.000043000
H        1.310561000     -0.906365000      0.883684000
C       -1.267360000     -0.258788000     -0.000010000
H       -1.310508000     -0.906373000      0.883676000
H       -2.168546000      0.363772000      0.000101000
H       -1.310662000     -0.906310000     -0.883715000

102
Fulvene E(pbe1pbe) = -2538.802037
Ir      -1.728103000     -0.929729000     -0.203506000
Cl      -0.840364000     -1.772221000      1.849142000
P        0.384111000     -0.264908000     -0.796658000
C       -2.588526000     -1.440766000     -2.102983000
C       -3.210224000     -2.580619000     -1.394080000
C       -3.743808000     -1.951874000     -0.170558000
C       -3.898514000     -0.562534000     -0.402881000
C       -3.147434000     -0.210661000     -1.600375000
C       -1.942477000     -1.608840000     -3.436541000
H       -2.690592000     -1.963754000     -4.157176000
H       -1.140988000     -2.352511000     -3.411887000
H       -1.539143000     -0.670495000     -3.819662000
C       -3.174089000     -3.886135000     -1.720504000
H       -3.587579000     -4.643089000     -1.061291000
H       -2.715099000     -4.222551000     -2.645058000
C       -4.316787000     -2.724132000      0.967259000
H       -4.469595000     -2.093337000      1.846253000
H       -3.645329000     -3.538186000      1.255130000
H       -5.282875000     -3.166959000      0.692526000
C       -4.753674000      0.387743000      0.356032000
H       -5.700928000      0.513917000     -0.185336000
H       -4.284279000      1.369952000      0.440281000
H       -4.989285000      0.022302000      1.356924000
C       -3.193791000      1.112478000     -2.283704000
H       -2.365747000      1.225388000     -2.987309000
H       -3.136179000      1.931973000     -1.563414000
H       -4.128778000      1.219443000     -2.850124000
C        1.214317000     -1.801691000     -1.345806000
H        0.513452000     -2.251443000     -2.054707000
H        1.330504000     -2.492674000     -0.511853000
H        2.174380000     -1.641762000     -1.836817000
C        0.511051000      0.744677000     -2.314986000
H        1.526208000      1.116082000     -2.466737000
H       -0.184769000      1.579664000     -2.258488000
H        0.242715000      0.112875000     -3.164086000
C        1.460623000      0.630015000      0.437650000
C        2.753163000      0.188000000      0.817543000
C        3.464707000      0.873138000      1.810647000
H        4.453489000      0.509855000      2.074171000
C        2.952471000      2.002945000      2.424171000
H        3.518196000      2.523301000      3.191409000
C        1.719630000      2.478414000      2.010408000
H        1.321004000      3.392761000      2.437154000
C        0.965169000      1.819936000      1.033104000
C        3.544732000     -0.914982000      0.184936000
C        3.614987000     -2.184051000      0.790881000
C        4.448809000     -3.151202000      0.224078000
H        4.507202000     -4.137795000      0.674741000
C        5.201565000     -2.873546000     -0.909869000
H        5.842452000     -3.639265000     -1.339092000
C        5.137632000     -1.613273000     -1.491727000
H        5.735239000     -1.399965000     -2.373414000
C        4.318792000     -0.616711000     -0.955605000
C        2.812964000     -2.508890000      2.037591000
H        1.996682000     -1.781873000      2.106567000
C        3.679970000     -2.370664000      3.292036000
H        4.525335000     -3.068280000      3.260326000
H        3.091813000     -2.592476000      4.189500000
H        4.083001000     -1.359232000      3.396515000
C        2.173834000     -3.896472000      1.992830000
H        1.585711000     -4.045532000      1.082321000
H        1.498033000     -4.019852000      2.844739000
H        2.922419000     -4.694902000      2.049281000
C        4.303035000      0.764274000     -1.587261000
H        3.401888000      1.278180000     -1.236069000
C        4.245618000      0.724051000     -3.114094000
H        5.178836000      0.349585000     -3.548615000
H        4.087200000      1.732714000     -3.511679000
H        3.431233000      0.086310000     -3.473750000
C        5.504293000      1.586150000     -1.113695000
H        5.513760000      1.683176000     -0.023840000
H        5.477686000      2.594031000     -1.543435000
H        6.444265000      1.111914000     -1.418415000
C       -0.304350000      2.527699000      0.661382000
C       -0.286715000      3.443733000     -0.417678000
C       -1.446725000      4.165922000     -0.708361000
H       -1.451775000      4.858831000     -1.544485000
C       -2.583239000      4.040859000      0.081569000
H       -3.474657000      4.617744000     -0.151202000
C       -2.561160000      3.209225000      1.193316000
H       -3.430951000      3.163350000      1.842441000
C       -1.431411000      2.448380000      1.509020000
C        0.999593000      3.770571000     -1.162133000
H        1.648682000      2.890143000     -1.116681000
C        0.802811000      4.146795000     -2.630457000
H        0.190123000      3.423377000     -3.175915000
H        1.775703000      4.207195000     -3.129932000
H        0.329957000      5.129539000     -2.733289000
C        1.734009000      4.912256000     -0.448879000
H        1.117297000      5.818043000     -0.438054000
H        2.671388000      5.145620000     -0.966664000
H        1.976042000      4.655516000      0.585208000
C       -1.404092000      1.673152000      2.815405000
H       -0.584007000      0.950458000      2.761637000
C       -2.682390000      0.886456000      3.088648000
H       -3.548516000      1.544231000      3.224255000
H       -2.565944000      0.303392000      4.008163000
H       -2.887987000      0.187377000      2.277294000
C       -1.140403000      2.628116000      3.985679000
H       -0.207237000      3.184759000      3.869177000
H       -1.081755000      2.067793000      4.925460000
H       -1.953237000      3.357987000      4.079376000

114
FS22 final complex nucleophilic path E(pbe1pbe) = -2770.82748
Ir      -1.312638000     -0.102266000      0.425592000
Cl      -0.274046000     -0.951501000      2.435236000
P        0.729966000     -0.376719000     -0.629508000
C       -2.660709000     -0.747339000     -1.078921000
C       -3.608722000     -1.438077000     -0.080942000
C       -3.431870000     -0.396612000      1.027495000
C       -3.256152000      0.881540000      0.438844000
C       -2.743741000      0.685717000     -0.906452000
C       -2.365693000     -1.396580000     -2.390577000
H       -3.309320000     -1.581239000     -2.920601000
H       -1.866864000     -2.363235000     -2.273753000
H       -1.751824000     -0.764650000     -3.033400000
C       -3.113367000     -2.820787000      0.345135000
H       -2.141446000     -2.728814000      0.838343000
H       -2.997533000     -3.496103000     -0.507341000
H       -3.817119000     -3.285989000      1.042746000
C       -3.895167000     -0.645932000      2.423476000
H       -3.652470000      0.189072000      3.086032000
H       -3.417389000     -1.538887000      2.836759000
H       -4.981640000     -0.804985000      2.454919000
C       -3.587402000      2.209338000      1.024114000
H       -4.555820000      2.539082000      0.624018000
H       -2.843659000      2.962110000      0.755753000
H       -3.672990000      2.171299000      2.111555000
C       -2.586775000      1.752231000     -1.935420000
H       -1.920696000      1.433261000     -2.740970000
H       -2.171331000      2.664501000     -1.499794000
H       -3.558287000      1.996756000     -2.386324000
C        0.914615000     -2.192326000     -0.774808000
H       -0.031894000     -2.533521000     -1.203119000
H        1.013150000     -2.639753000      0.213584000
H        1.735937000     -2.509363000     -1.417393000
C        0.828903000      0.122012000     -2.388416000
H        1.859256000      0.142583000     -2.746530000
H        0.374705000      1.103050000     -2.515583000
H        0.273753000     -0.607398000     -2.981570000
C        2.279017000      0.346614000      0.117914000
C        3.461002000     -0.396028000      0.368109000
C        4.563129000      0.223491000      0.970945000
H        5.454045000     -0.372866000      1.143449000
C        4.546926000      1.564298000      1.314402000
H        5.412162000      2.029309000      1.777670000
C        3.415498000      2.307886000      1.024370000
H        3.394649000      3.370817000      1.241788000
C        2.284885000      1.729397000      0.436071000
C        3.731593000     -1.812550000     -0.037323000
C        3.581044000     -2.862358000      0.889989000
C        3.934024000     -4.156026000      0.498980000
H        3.813429000     -4.978033000      1.198535000
C        4.432054000     -4.410656000     -0.772804000
H        4.697438000     -5.424595000     -1.060589000
C        4.596444000     -3.365920000     -1.673562000
H        4.998001000     -3.570238000     -2.662149000
C        4.258551000     -2.056461000     -1.322038000
C        3.056193000     -2.607573000      2.291226000
H        2.486841000     -1.671925000      2.267930000
C        4.212465000     -2.437721000      3.280968000
H        4.824300000     -3.346667000      3.323082000
H        3.827423000     -2.241936000      4.287945000
H        4.865559000     -1.605505000      3.004038000
C        2.105978000     -3.697623000      2.784637000
H        1.295150000     -3.885418000      2.074568000
H        1.650191000     -3.389271000      3.730472000
H        2.627650000     -4.644348000      2.965473000
C        4.498326000     -0.929020000     -2.310509000
H        3.916286000     -0.064195000     -1.973787000
C        4.045532000     -1.271728000     -3.729697000
H        4.684012000     -2.034504000     -4.188057000
H        4.097466000     -0.382250000     -4.367361000
H        3.015867000     -1.643348000     -3.749640000
C        5.971004000     -0.511539000     -2.301460000
H        6.286734000     -0.190437000     -1.304194000
H        6.142171000      0.319349000     -2.995309000
H        6.613476000     -1.345609000     -2.606146000
C        1.186200000      2.707720000      0.141784000
C        1.163502000      3.358217000     -1.114435000
C        0.208848000      4.352889000     -1.341224000
H        0.171521000      4.850724000     -2.305546000
C       -0.666984000      4.745445000     -0.336810000
H       -1.393976000      5.531567000     -0.524154000
C       -0.584933000      4.156703000      0.918210000
H       -1.237318000      4.504787000      1.713624000
C        0.333460000      3.137090000      1.183166000
C        2.237410000      3.109154000     -2.162550000
H        2.622501000      2.094952000     -2.016721000
C        1.747001000      3.233072000     -3.605466000
H        0.829225000      2.668278000     -3.791675000
H        2.515791000      2.861900000     -4.291550000
H        1.554249000      4.276857000     -3.876181000
C        3.409241000      4.074896000     -1.949371000
H        3.074108000      5.113428000     -2.049800000
H        4.191584000      3.897078000     -2.696089000
H        3.856850000      3.958179000     -0.959457000
C        0.469190000      2.611389000      2.602455000
H        0.990634000      1.649783000      2.557116000
C       -0.870339000      2.364989000      3.291227000
H       -1.427250000      3.295151000      3.452229000
H       -0.701083000      1.909984000      4.272478000
H       -1.487250000      1.676675000      2.710659000
C        1.302046000      3.579537000      3.450305000
H        2.302305000      3.737534000      3.039897000
H        1.415400000      3.189602000      4.468009000
H        0.809434000      4.556840000      3.516952000
C       -5.038186000     -1.509142000     -0.628760000
C       -5.973691000     -0.501455000     -0.368205000
C       -5.437589000     -2.568240000     -1.455090000
C       -7.256787000     -0.547648000     -0.908294000
H       -5.703106000      0.330298000      0.274223000
C       -6.716448000     -2.614455000     -2.003693000
H       -4.744002000     -3.373280000     -1.677282000
C       -7.634902000     -1.603576000     -1.732240000
H       -7.963359000      0.246015000     -0.679638000
H       -6.995857000     -3.448062000     -2.642764000
H       -8.635088000     -1.641157000     -2.154849000

12
C6H6 E(pbe1pbe) = -231.987841
C        0.321375000     -1.356124000      0.000001000
C        1.335152000     -0.399700000     -0.000017000
C        1.013768000      0.956375000      0.000016000
C       -0.321424000      1.356113000     -0.000003000
C       -1.335138000      0.399747000     -0.000013000
C       -1.013734000     -0.956411000      0.000012000
H        0.572002000     -2.413594000      0.000001000
H        2.376192000     -0.711492000     -0.000007000
H        1.804176000      1.702180000      0.000018000
H       -0.571910000      2.413616000      0.000007000
H       -2.376219000      0.711404000     -0.000014000
H       -1.804238000     -1.702113000      0.000024000

106
Complex 2Me E(pbe1pbe) = -2117.210061
Ir      -1.604855000     -0.140142000     -0.324184000
P        0.589799000     -0.501663000     -0.720131000
C        1.219534000     -2.210353000     -0.801791000
H        0.997254000     -2.748653000      0.121148000
H        2.298177000     -2.174895000     -0.961014000
H        0.764432000     -2.736075000     -1.640518000
C       -1.767298000     -2.918806000     -2.076216000
H       -0.959299000     -2.629391000     -2.751397000
H       -2.480225000     -3.510151000     -2.664979000
H       -1.357226000     -3.575868000     -1.304021000
C       -3.477099000     -2.747266000      0.635809000
H       -3.123513000     -3.754550000      0.392223000
H       -4.408140000     -2.855792000      1.202013000
H       -2.735581000     -2.271710000      1.281349000
C       -2.088310000     -0.116792000     -3.539626000
H       -1.738842000      0.917779000     -3.596760000
H       -2.910053000     -0.231010000     -4.258640000
H       -1.279138000     -0.774172000     -3.863528000
C        1.201398000      0.190008000     -2.292550000
H        1.005631000      1.262293000     -2.340946000
H        0.668967000     -0.299308000     -3.111076000
H        2.270454000     -0.002438000     -2.401923000
C       -4.830890000     -2.622725000     -1.454546000
H       -4.999482000     -2.104587000     -2.404218000
H       -5.769907000     -2.626514000     -0.891529000
H       -4.571571000     -3.664697000     -1.668669000
C       -0.860081000     -0.444517000      4.675256000
H       -1.562050000      0.261003000      5.129951000
H        0.132880000      0.013313000      4.670645000
H       -0.813846000     -1.333880000      5.312510000
C       -0.309006000     -1.841529000      2.660039000
H       -0.349244000     -2.777161000      3.227498000
H        0.721087000     -1.478625000      2.695023000
H       -0.558893000     -2.065011000      1.617091000
C       -4.046758000      1.658231000     -1.838071000
H       -3.266313000      2.232080000     -2.339208000
H       -4.406771000      2.231311000     -0.982135000
H       -4.883683000      1.549785000     -2.539880000
C        4.768961000      3.002408000     -0.471184000
H        4.391521000      4.030721000     -0.498620000
H        5.788186000      3.004275000     -0.873360000
H        4.820466000      2.688987000      0.574817000
C        3.974691000     -3.905435000      0.654744000
H        3.576996000     -4.491760000      1.489718000
H        4.939721000     -4.346120000      0.383479000
H        3.299801000     -4.030304000     -0.197288000
C       -1.293891000     -0.843690000      3.259101000
H       -2.251587000     -1.370596000      3.367427000
C       -5.163622000     -0.083843000      0.525093000
H       -5.058682000     -0.562790000      1.501976000
H       -6.130216000     -0.399734000      0.109663000
H       -5.209487000      0.996440000      0.670840000
C        3.742381000      2.616078000     -2.720274000
H        3.224908000      3.581356000     -2.706236000
H        3.180687000      1.940398000     -3.372201000
H        4.722770000      2.785982000     -3.177672000
C        4.120230000     -2.441496000      1.071690000
H        3.152260000     -2.104784000      1.461754000
C        4.498510000     -1.519395000     -0.075412000
C        2.957541000      0.270318000      0.809483000
C        3.941549000     -0.229746000     -0.201605000
C       -4.078293000     -0.483552000     -0.408341000
C        3.868319000      2.077647000     -1.296165000
H        2.870828000      2.098389000     -0.841629000
C       -2.870898000      0.971504000      2.651832000
H       -3.526693000      0.517602000      3.390796000
C        1.555467000      0.260526000      0.645199000
C        5.454619000     -1.930673000     -1.008309000
H        5.888192000     -2.923081000     -0.927385000
C       -3.264425000      2.144663000      2.011059000
H       -4.210924000      2.610749000      2.268555000
C       -2.461726000     -1.732939000     -1.490717000
C       -3.714308000     -1.944009000     -0.638942000
C       -2.461520000      2.699476000      1.030277000
H       -2.774554000      3.610108000      0.527763000
C        5.330746000      0.192748000     -2.133084000
H        5.669394000      0.850136000     -2.928205000
C        1.299028000      1.434875000      2.756780000
H        0.651602000      1.914356000      3.484658000
C        5.862267000     -1.087544000     -2.033464000
H        6.604056000     -1.425216000     -2.752080000
C        4.375097000      0.646705000     -1.221157000
C        3.488147000      0.835183000      1.975084000
H        4.566075000      0.839976000      2.104568000
C       -2.570973000     -0.468745000     -2.173992000
C        0.737878000      0.851429000      1.619233000
C       -3.573281000      0.302391000     -1.440218000
C       -1.634266000      0.372584000      2.406615000
C       -0.747324000      0.989469000      1.450809000
C       -1.206856000      2.147520000      0.714294000
C        2.673723000      1.407134000      2.944885000
H        3.114145000      1.848932000      3.833809000
C       -0.243533000      2.974238000     -0.124964000
H        0.647162000      2.369314000     -0.312492000
C        5.145000000     -2.327015000      2.204447000
H        4.863634000     -2.971535000      3.044506000
H        5.227266000     -1.302279000      2.576524000
H        6.136745000     -2.637941000      1.857306000
C       -0.808815000      3.375018000     -1.482467000
H       -0.060068000      3.944901000     -2.043195000
H       -1.698476000      4.006766000     -1.390690000
H       -1.076499000      2.489266000     -2.066483000
C        0.210565000      4.203681000      0.667769000
H        0.964653000      4.760718000      0.101392000
H        0.652159000      3.918690000      1.627380000
H       -0.629142000      4.878295000      0.867325000

127
FS28_TS E(pbe1pbe) = -3546.767006
Ir       0.457557000     -1.542509000      0.127121000
Cl       0.235364000     -0.844680000     -2.164025000
P       -1.746443000     -0.692917000      0.429806000
C        0.031079000     -3.517985000      0.941746000
C        0.663741000     -3.617372000     -0.356575000
C        2.010758000     -3.108369000     -0.238868000
C        2.179394000     -2.655467000      1.105870000
C        0.948286000     -2.853936000      1.832336000
C       -1.190320000     -4.265256000      1.347416000
H       -0.932387000     -5.331720000      1.352019000
H       -2.026459000     -4.144719000      0.656528000
H       -1.513722000     -4.004520000      2.355637000
C        0.110947000     -4.307628000     -1.549812000
H        0.444418000     -3.826310000     -2.470900000
H       -0.980600000     -4.322096000     -1.539086000
H        0.463270000     -5.346685000     -1.555960000
C        3.023008000     -3.127038000     -1.329917000
H        3.939526000     -2.607795000     -1.041901000
H        2.634216000     -2.653400000     -2.236568000
H        3.287597000     -4.161556000     -1.576568000
C        3.431151000     -2.138942000      1.712106000
H        3.927431000     -2.972864000      2.225466000
H        3.229581000     -1.364156000      2.454386000
H        4.116779000     -1.741071000      0.964475000
C        0.786554000     -2.715272000      3.304200000
H       -0.259362000     -2.566555000      3.578245000
H        1.370351000     -1.878761000      3.692715000
H        1.136533000     -3.627597000      3.803929000
C       -2.665362000     -1.729355000     -0.762073000
H       -2.221503000     -2.722613000     -0.696619000
H       -2.506557000     -1.368286000     -1.776639000
H       -3.730123000     -1.790310000     -0.547195000
C       -2.470002000     -1.198432000      2.035895000
H       -3.459022000     -0.750223000      2.157915000
H       -1.828913000     -0.883430000      2.858775000
H       -2.573157000     -2.282695000      2.060050000
C       -2.462168000      1.040846000      0.367118000
C       -3.739515000      1.297085000     -0.201210000
C       -4.410716000      2.489833000      0.103455000
H       -5.383604000      2.653114000     -0.350378000
C       -3.866519000      3.444353000      0.943589000
H       -4.413163000      4.351489000      1.183079000
C       -2.583476000      3.241640000      1.420233000
H       -2.092455000      4.013292000      2.004390000
C       -1.863757000      2.077112000      1.127079000
C       -4.490314000      0.459251000     -1.188988000
C       -4.118781000      0.497403000     -2.550811000
C       -4.903809000     -0.198104000     -3.471826000
H       -4.631787000     -0.187860000     -4.522399000
C       -6.030674000     -0.906739000     -3.068817000
H       -6.626617000     -1.441488000     -3.803532000
C       -6.394018000     -0.925624000     -1.729787000
H       -7.277656000     -1.477259000     -1.419886000
C       -5.637756000     -0.242375000     -0.773438000
C       -2.909426000      1.291527000     -3.017711000
H       -2.155571000      1.243878000     -2.223418000
C       -3.276906000      2.764205000     -3.227646000
H       -4.044465000      2.860657000     -4.004194000
H       -2.398844000      3.335220000     -3.549691000
H       -3.663055000      3.224145000     -2.313847000
C       -2.259926000      0.732191000     -4.280320000
H       -2.045374000     -0.336607000     -4.189606000
H       -1.310825000      1.245723000     -4.462616000
H       -2.887430000      0.884992000     -5.165649000
C       -6.060857000     -0.300715000      0.683632000
H       -5.284593000      0.196160000      1.275817000
C       -6.180770000     -1.739856000      1.189225000
H       -6.994480000     -2.275234000      0.688656000
H       -6.393654000     -1.749313000      2.263815000
H       -5.258492000     -2.306376000      1.022559000
C       -7.367480000      0.461446000      0.909868000
H       -7.275121000      1.508984000      0.606741000
H       -7.651571000      0.437382000      1.967687000
H       -8.185925000      0.017505000      0.332346000
C       -0.427646000      2.169171000      1.537692000
C       -0.022101000      1.912022000      2.862406000
C        1.298849000      2.193815000      3.225449000
H        1.629180000      1.997064000      4.241859000
C        2.171345000      2.796824000      2.327546000
H        3.183633000      3.045574000      2.636493000
C        1.732797000      3.130227000      1.052400000
H        2.401106000      3.657633000      0.378214000
C        0.440891000      2.816558000      0.628041000
C       -1.021150000      1.511969000      3.933155000
H       -1.932198000      1.173154000      3.428509000
C       -0.529030000      0.390170000      4.842393000
H       -0.205086000     -0.480129000      4.269651000
H       -1.327653000      0.074948000      5.522546000
H        0.314281000      0.712567000      5.462652000
C       -1.395610000      2.733065000      4.780552000
H       -0.514939000      3.127068000      5.299991000
H       -2.139728000      2.459755000      5.536874000
H       -1.813825000      3.539496000      4.172423000
C       -0.051362000      3.326020000     -0.720161000
H       -1.031279000      2.880634000     -0.911775000
C        0.837813000      2.960102000     -1.906376000
H        1.858304000      3.341703000     -1.791318000
H        0.429797000      3.405958000     -2.820199000
H        0.885534000      1.878960000     -2.059565000
C       -0.243833000      4.844320000     -0.648283000
H       -0.915946000      5.127079000      0.167428000
H       -0.670663000      5.220310000     -1.584537000
H        0.713076000      5.353758000     -0.485457000
C        2.764758000      0.358749000     -0.188330000
H        2.769840000      0.361195000      0.903139000
H        2.001899000      1.020064000     -0.587835000
H        2.664123000     -0.643436000     -0.617736000
Mg       4.695400000      0.657957000     -1.065111000
Cl       5.399712000     -0.120834000     -3.124397000
O        5.638586000      2.493002000     -0.878755000
C        4.936894000      3.649559000     -1.331334000
H        3.876371000      3.478479000     -1.141363000
H        5.271920000      4.532120000     -0.775852000
H        5.097662000      3.801970000     -2.404426000
C        7.040872000      2.582805000     -1.125544000
H        7.493777000      1.647923000     -0.794372000
H        7.234148000      2.720799000     -2.194533000
H        7.462064000      3.419487000     -0.558029000
O        6.029476000     -0.233923000      0.265706000
C        7.033406000     -1.195676000     -0.048145000
H        6.900944000     -1.470884000     -1.094983000
H        8.031387000     -0.766778000      0.097241000
H        6.918650000     -2.077083000      0.592669000
C        6.121089000      0.252125000      1.600123000
H        5.269448000      0.913306000      1.770486000
H        6.083285000     -0.581282000      2.310423000
H        7.054735000      0.808593000      1.740933000

127
FS28_final_softcomplex E(pbe1pbe) = -3546.803516
Ir      -0.366107000      1.820755000     -0.139009000
Cl       0.035427000      0.894563000     -2.356224000
P        1.559518000      0.614540000      0.473973000
C        0.419240000      3.936112000      0.356819000
C       -0.212098000      3.951546000     -0.910296000
C       -1.596305000      3.532586000     -0.743626000
C       -1.804867000      3.294237000      0.655581000
C       -0.548815000      3.467623000      1.335960000
C        1.753314000      4.508669000      0.693176000
H        1.615103000      5.513231000      1.112733000
H        2.394507000      4.609769000     -0.184846000
H        2.287452000      3.920882000      1.442533000
C        0.383305000      4.368644000     -2.207910000
H        0.108901000      3.667409000     -3.000318000
H        1.473172000      4.414061000     -2.158052000
H        0.012140000      5.361915000     -2.487495000
C       -2.619896000      3.511527000     -1.825913000
H       -3.473073000      2.882939000     -1.560165000
H       -2.197875000      3.114586000     -2.752658000
H       -2.994162000      4.523177000     -2.025503000
C       -3.105271000      2.996502000      1.316236000
H       -3.574565000      3.934381000      1.637349000
H       -2.970365000      2.369334000      2.200152000
H       -3.799371000      2.496148000      0.637908000
C       -0.358445000      3.550694000      2.812185000
H        0.620294000      3.178199000      3.119092000
H       -1.122755000      2.992056000      3.354666000
H       -0.427464000      4.599198000      3.129988000
C        2.823207000      1.435983000     -0.565975000
H        2.567993000      2.494516000     -0.527087000
H        2.727251000      1.111576000     -1.600965000
H        3.843741000      1.296819000     -0.217510000
C        2.170306000      1.046853000      2.152219000
H        3.095155000      0.510523000      2.376014000
H        1.426539000      0.811897000      2.911597000
H        2.369971000      2.119696000      2.185173000
C        1.996643000     -1.222143000      0.544585000
C        3.318311000     -1.669308000      0.259443000
C        3.756271000     -2.916795000      0.727417000
H        4.770250000     -3.220240000      0.485365000
C        2.941315000     -3.749371000      1.471210000
H        3.310196000     -4.694939000      1.856847000
C        1.621310000     -3.375541000      1.648224000
H        0.928216000     -4.050130000      2.142185000
C        1.125715000     -2.155776000      1.164966000
C        4.355674000     -0.995650000     -0.586770000
C        4.217500000     -1.009358000     -1.992849000
C        5.253029000     -0.485394000     -2.767694000
H        5.160744000     -0.478963000     -3.848817000
C        6.402181000      0.033953000     -2.181807000
H        7.194426000      0.439368000     -2.805310000
C        6.534076000      0.030061000     -0.801203000
H        7.434527000      0.434304000     -0.346259000
C        5.523413000     -0.486462000      0.014674000
C        2.984755000     -1.594603000     -2.662051000
H        2.122850000     -1.360741000     -2.027399000
C        3.096309000     -3.118941000     -2.766876000
H        3.965972000     -3.398238000     -3.372828000
H        2.204606000     -3.535200000     -3.248820000
H        3.204650000     -3.590881000     -1.786228000
C        2.690158000     -0.997085000     -4.034752000
H        2.664263000      0.096177000     -4.005893000
H        1.710923000     -1.340937000     -4.381498000
H        3.427421000     -1.306601000     -4.784271000
C        5.708280000     -0.445079000      1.521274000
H        4.783169000     -0.809072000      1.980868000
C        5.951127000      0.979362000      2.026448000
H        6.906776000      1.374939000      1.666437000
H        5.980698000      0.995262000      3.121589000
H        5.163311000      1.665632000      1.699291000
C        6.837933000     -1.373958000      1.969120000
H        6.652902000     -2.407036000      1.658762000
H        6.940390000     -1.359776000      3.059810000
H        7.796781000     -1.063461000      1.539321000
C       -0.371148000     -2.130294000      1.268608000
C       -1.009994000     -1.836911000      2.488465000
C       -2.369454000     -2.122574000      2.641547000
H       -2.854880000     -1.910190000      3.590341000
C       -3.089655000     -2.728053000      1.619763000
H       -4.124850000     -3.014469000      1.780977000
C       -2.450502000     -3.030991000      0.414649000
H       -2.983759000     -3.592706000     -0.347205000
C       -1.094254000     -2.732695000      0.216683000
C       -0.257962000     -1.235269000      3.653208000
H        0.781938000     -1.107194000      3.337825000
C       -0.833782000      0.139090000      3.993266000
H       -0.856336000      0.778182000      3.104872000
H       -0.232479000      0.635341000      4.762864000
H       -1.856072000      0.053306000      4.379236000
C       -0.257255000     -2.159352000      4.870426000
H       -1.271715000     -2.325054000      5.249387000
H        0.331873000     -1.717226000      5.680751000
H        0.177359000     -3.134731000      4.629995000
C       -0.437424000     -3.150484000     -1.086012000
H        0.517195000     -2.622912000     -1.161579000
C       -1.268350000     -2.782110000     -2.314560000
H       -2.198284000     -3.359109000     -2.365848000
H       -0.704723000     -3.010476000     -3.224873000
H       -1.508883000     -1.715036000     -2.350768000
C       -0.148729000     -4.654886000     -1.076056000
H        0.493827000     -4.938084000     -0.238069000
H        0.352976000     -4.950858000     -2.003009000
H       -1.080195000     -5.227995000     -0.999613000
C       -1.874911000      0.356592000     -0.047275000
H       -2.072833000     -0.017738000      0.962889000
H       -1.567046000     -0.443387000     -0.728617000
H       -2.727237000      0.915351000     -0.459026000
Mg      -3.780123000     -0.963815000     -0.644205000
Cl      -4.208320000     -0.079166000     -2.734598000
O       -5.156865000     -2.546375000     -0.882553000
C       -5.203012000     -3.279282000     -2.108346000
H       -4.407438000     -2.905588000     -2.751826000
H       -5.064433000     -4.348273000     -1.908945000
H       -6.165828000     -3.116610000     -2.604194000
C       -6.195511000     -2.946057000      0.004308000
H       -6.115894000     -2.346682000      0.910920000
H       -7.172667000     -2.775868000     -0.461106000
H       -6.093041000     -4.008130000      0.255561000
O       -5.104782000     -0.005083000      0.620102000
C       -6.360479000      0.437032000      0.093673000
H       -6.352965000      0.245011000     -0.979523000
H       -7.182224000     -0.104545000      0.573599000
H       -6.473423000      1.511348000      0.271405000
C       -5.017392000      0.182672000      2.029968000
H       -3.992438000     -0.030541000      2.331359000
H       -5.270378000      1.216433000      2.283631000
H       -5.706679000     -0.495799000      2.546162000
